# Supplementary material for: Isothiourea-Catalyzed Enantioselective Michael Addition of Malonates to α,β-Unsaturated Aryl Esters
Source: Org Lett. 2022 Jun 2;24(22):4040–5. doi: 10.1021/acs.orglett.2c01486 (PMC9278409; doi:10.1021/acs.orglett.2c01486)
Supplement: Supplementary file 2 — ol2c01486_si_002.txt [file ol2c01486_si_002.txt]

Cartesian coordinates in Å, M06-2X/6-31G(d,p)/IEFPCMTHF level

Catalyst (5)
 C -4.242494499 0.9723146559 1.7198091489
 C -5.0664819317 0.0365190106 1.0983880484
 C -4.5631936232 -0.7904766445 0.0921447558
 C -3.2338872733 -0.6558272161 -0.2764645137
 C -2.4064182749 0.2936969049 0.3424702295
 C -2.9039052664 1.1106849432 1.3531765063
 H -4.6420652896 1.6053170333 2.5048900086
 H -6.1045848795 -0.0564785985 1.3973451608
 H -5.1977266311 -1.5251828922 -0.3921322202
 H -2.2647342678 1.832811182 1.8489406529
 C -0.8514355516 -0.656896938 -1.1344559059
 C 1.406870826 -0.1078462093 -1.3265592699
 C 0.9912623296 1.2998129286 -0.8306620896
 C -0.0498601045 1.1832933505 0.2812770334
 H -0.4868903668 2.1644892911 0.4944963136
 S -2.3452927847 -1.567541872 -1.4961707183
 N -1.1129710055 0.2927456658 -0.1629023317
 N 0.2470733058 -0.9119943069 -1.7222541042
 C 2.1701068607 2.224753918 -0.4510418293
 C 2.6160628195 2.1254539522 1.0131313577
 C 1.8292682392 3.680646058 -0.7833106536
 H 3.0200964428 1.9305466531 -1.0816913843
 H 2.8112056431 1.097245565 1.3282397217
 H 3.5341142144 2.7027118251 1.1559661409
 H 1.8589119398 2.5519307657 1.6809017102
 H 1.6115000358 3.8067676146 -1.8476527241
 H 0.9518270439 4.0136404715 -0.2169572633
 H 2.6602399644 4.3429002108 -0.5235682432
 H 0.4790728705 1.756209919 -1.6887621524
 H 2.0077141424 0.0458428125 -2.2313104196
 C 2.2780790066 -0.8591389493 -0.3358000156
 C 3.6682639537 -0.8295679491 -0.47073871
 C 1.7235398288 -1.5426265275 0.7503933123
 C 4.4903456125 -1.4332381181 0.4772561147
 H 4.1108317198 -0.3241738785 -1.3254998465
 C 2.5428560933 -2.1459891006 1.7011856776
 H 0.6432653202 -1.6108639363 0.8525145932
 C 3.9290539817 -2.0868525648 1.5717330735
 H 5.5686684304 -1.3968742872 0.3582673739
 H 2.0966419357 -2.6677596133 2.5419882163
 H 4.5670765357 -2.5576734607 2.3127004519
 H 0.3917006531 0.797183332 1.2081107933

PNP ester (6)
 C -2.3790711293 0.1597942434 0.1880943431
 H -2.4665972177 0.8065506651 1.0535146046
 C -3.4331053238 -0.2916517943 -0.4802289598
 H -3.3268842773 -0.9349451399 -1.3488068701
 O -0.0859236146 0.4021988836 0.4992835376
 C 1.2599494782 0.2109710084 0.241251725
 C 2.0426640596 1.3609551941 0.2042309036
 C 1.8102732863 -1.0616835606 0.1023584694
 C 3.4120641051 1.245009427 0.0159207243
 C 3.1794946222 -1.1801970418 -0.0891565409
 C 3.9526869521 -0.0261904741 -0.1303941269
 H 4.0539201158 2.1155773072 -0.0216533921
 H 3.6483947649 -2.1492235682 -0.2023400215
 C -4.833379373 0.063496905 -0.0912211106
 F -4.8798974625 0.8464577634 0.9924816325
 F -5.4523617787 0.7118946642 -1.087910869
 F -5.5513115102 -1.0370413647 0.1711370632
 O -0.763745269 -0.9486639742 -1.1911017829
 C -1.0179607242 -0.2183227821 -0.2704753051
 H 1.5708202462 2.3290274676 0.3232288814
 H 1.1799042135 -1.9402997786 0.1416305743
 N 5.3984042103 -0.1556972804 -0.3349783589
 O 6.0637047032 0.8651880586 -0.3606341693
 O 5.8565545629 -1.2770047889 -0.469178422

5•6 
 C -6.4522828253 0.3801784898 0.262813707
 C -6.6095283447 -0.3381589234 -0.9210308648
 C -5.4932061857 -0.7824995182 -1.6313870173
 C -4.2317247161 -0.4889476171 -1.1374239532
 C -4.0733799406 0.2414458881 0.0498077178
 C -5.1851952541 0.676059902 0.7646596314
 H -7.3270913554 0.7144241954 0.8101879835
 H -7.6033348077 -0.5582945857 -1.2945614177
 H -5.6065386216 -1.3460998283 -2.5512743762
 H -5.0708133171 1.2238799859 1.6934627193
 C -1.8229113173 -0.1305300826 -0.4747389431
 C 0.0350999692 0.5482980243 0.7712284753
 C -0.8611768172 1.7162995542 1.2436447993
 C -2.271707769 1.2047368758 1.5344100904
 H -2.9560150098 2.0438338313 1.6964335219
 S -2.6682603632 -0.9328390099 -1.8225240092
 N -2.7388086943 0.4446424533 0.3808982697
 N -0.551938675 -0.1329135971 -0.3832517711
 C -0.2676311909 2.5599744949 2.3929931177
 C -0.646139773 2.0738991325 3.7969685904
 C -0.6604219934 4.0305854078 2.2275535546
 H 0.8259576842 2.5002581814 2.2972582617
 H -0.4440792046 1.0098037005 3.9441743172
 H -0.0773493804 2.6327379072 4.5453871383
 H -1.7088385805 2.253174252 3.9965612451
 H -0.2816233477 4.4361364112 1.2846829058
 H -1.7503292743 4.1470412727 2.2384810037
 H -0.2534658676 4.6357849226 3.0427694187
 H -0.9419056069 2.3701375931 0.3628953436
 H 0.9721277738 1.0014919132 0.4277940899
 C 0.4141607684 -0.4250447219 1.8716745674
 C 1.6026962467 -0.2209512285 2.579283054
 C -0.4086250417 -1.4950743091 2.2294220265
 C 1.936634106 -1.03247407 3.6591222066
 H 2.2660599896 0.5889872102 2.2820607614
 C -0.0713563275 -2.3146411532 3.3046261064
 H -1.3127177614 -1.6964943812 1.6595251573
 C 1.0933816692 -2.0776715655 4.0299561952
 H 2.8582002283 -0.8547377328 4.2045172139
 H -0.716863159 -3.1459124448 3.5699595528
 H 1.3529423897 -2.7155462415 4.8687006444
 C 1.4300939841 -1.9605761327 -1.1372845567
 H 1.8101601719 -1.2646146111 -0.4004356426
 C 1.3390085982 -3.2597296421 -0.8769335681
 H 0.9361834137 -3.9615060035 -1.6000709714
 C 1.7596749327 -3.8364860657 0.434894057
 F 0.7161039796 -4.3797142632 1.0806544345
 F 2.6604562202 -4.8187323959 0.2583567572
 F 2.3114121537 -2.9275811815 1.2441902578
 O 0.3670731436 -2.189996539 -3.2451006003
 C 0.9626664443 -1.4868069495 -2.472244109
 H -2.2905583846 0.5675166342 2.4270074206
 O 1.2553623666 -0.2206215795 -2.8901266974
 C 1.7532176881 0.7863985056 -2.099136937
 C 2.9948733934 0.6972866464 -1.4744066886
 C 0.984497452 1.9496825358 -2.0319220388
 C 3.4430427039 1.765654669 -0.7045289505
 C 1.4300557932 3.0204160591 -1.2745485481
 C 2.6455635958 2.898191251 -0.6062847333
 H 4.3943626281 1.7281765364 -0.1889570061
 H 0.8518393933 3.9320073208 -1.1861778659
 H 0.0346248397 1.9789378875 -2.5529990366
 H 3.6026768224 -0.1935492156 -1.5868474221
 N 3.1014357272 4.0083697794 0.2342534814
 O 2.3484081026 4.9559284113 0.3830061195
 O 4.2041824643 3.9208101544 0.7451875388

re-TS1
 C -6.3804936666 -0.055589406 0.187738448
 C -6.5127063175 -0.2851531422 -1.1832564197
 C -5.3880943602 -0.4767605569 -1.9820305891
 C -4.1356605567 -0.4209019346 -1.383466673
 C -4.0081482262 -0.1840240913 -0.0149160481
 C -5.1273135387 -0.0049296109 0.7925645911
 H -7.265986658 0.082856626 0.798247953
 H -7.4990619192 -0.3199400407 -1.6322275967
 H -5.4839995235 -0.6643959087 -3.0462238853
 H -5.0339640289 0.1596937423 1.8599236719
 C -1.7683959103 -0.3881851305 -0.6041475824
 C 0.0907746496 -0.1346300414 0.8927518357
 C -0.8555528697 0.7644741028 1.7121805416
 C -2.2476820933 0.1506499935 1.7551392934
 H -2.9625470483 0.8634101701 2.1745850366
 S -2.5710948167 -0.6756522533 -2.1534856538
 N -2.6687972435 -0.1558731108 0.3877819401
 N -0.4764066576 -0.37290315 -0.4433693951
 C -0.2986274569 1.1428070721 3.1036272894
 C -0.7096280577 0.1898775408 4.2309720043
 C -0.6984841554 2.5793018017 3.4534312238
 H 0.7965109392 1.1170250309 3.0244450255
 H -0.4710705854 -0.8535408142 4.0076692947
 H -0.1875674473 0.4656994352 5.1511761115
 H -1.7841603106 0.2633886179 4.4336061128
 H -0.2955740964 3.2920317639 2.7263573299
 H -1.788797966 2.6902968001 3.4706761201
 H -0.322295481 2.8547647601 4.442545689
 H -0.9426613641 1.6907398969 1.1312253915
 H 1.0035959269 0.4524803517 0.741438331
 C 0.4760162349 -1.4291141321 1.5830248911
 C 1.6911304001 -1.5004477826 2.267736689
 C -0.3615030578 -2.5464472623 1.5675825158
 C 2.0505460426 -2.6552175374 2.955870186
 H 2.3663802033 -0.6478481915 2.2510512891
 C -0.002988901 -3.7026938615 2.2557535025
 H -1.2886429923 -2.5266620995 0.9996049593
 C 1.199498037 -3.7570485618 2.9575579614
 H 2.9997879021 -2.6974935921 3.4799974713
 H -0.6606022456 -4.5657714792 2.2367621809
 H 1.4791353558 -4.6609450145 3.4886690375
 C 1.7601571951 -1.3110482533 -1.1748255574
 H 2.381905118 -0.6751469812 -0.5532356417
 C 2.0667247614 -2.5881885778 -1.3436752284
 H 1.449206774 -3.2388789456 -1.9547874285
 C 3.2397871024 -3.2173661225 -0.672463866
 F 2.8521605213 -4.2039259905 0.153183751
 F 4.0828096649 -3.7702571009 -1.5622742276
 F 3.9519550529 -2.3449554705 0.0573172414
 O -0.1241143238 -1.4708870924 -2.6201721149
 C 0.5158282668 -0.7570672501 -1.8394887246
 H -2.2770722685 -0.7649862398 2.3553959632
 O 0.7700290672 0.579826879 -2.3913421113
 C 1.1409048737 1.6167287203 -1.5956592315
 C 2.4844467671 1.8292084203 -1.2626731081
 C 0.1570438838 2.5091530147 -1.153756235
 C 2.834174451 2.8793511806 -0.4249219802
 C 0.4956959071 3.5614063942 -0.3169222767
 C 1.8282152057 3.7115066872 0.0536279622
 H 3.8630208131 3.0556779328 -0.1368505638
 H -0.2496393789 4.2545113754 0.0542033092
 N 2.1830260466 4.7920680294 0.9730787066
 O 1.2758553633 5.444031387 1.4651518988
 O 3.364364905 4.9797414235 1.2074472928
 H 3.2420120372 1.1647741186 -1.6632370772
 H -0.8693362053 2.3521527116 -1.469281948

si-TS1
 C -2.4238269302 5.3967714111 -0.6523956053
 C -2.4597407973 5.2415039896 -2.0433429278
 C -1.793889392 4.1907772365 -2.6622598339
 C -1.0942987809 3.2976995235 -1.855828544
 C -1.0547844002 3.4616820738 -0.4740033452
 C -1.7213073602 4.5113429722 0.1547620935
 H -2.9553450106 6.2215241399 -0.1914092968
 H -3.0183349799 5.9475766192 -2.647205147
 H -1.8217232577 4.064129518 -3.7386129454
 H -1.7033052217 4.6322535703 1.2315670076
 C 0.2105970462 1.5485787438 -0.6926978125
 C 0.9775544783 0.2357495535 1.2067093133
 C 1.1581717181 1.5933382825 1.9153402527
 C -0.024443855 2.4911590121 1.5917075337
 H 0.1876710821 3.527818841 1.8653357151
 S -0.1806670489 1.8859665686 -2.3591049844
 N -0.2845669605 2.4685761156 0.1464126926
 N 0.9155452106 0.49088137 -0.255311791
 C 1.4159427304 1.4728417288 3.4378216272
 C 0.1524066589 1.4828540659 4.3063555834
 C 2.3636365822 2.5855696843 3.894922378
 H 1.9249988638 0.5128330144 3.5939500346
 H -0.5918653335 0.7514498732 3.9823809821
 H 0.4230572922 1.2530414851 5.3401124219
 H -0.3125966132 2.4750953923 4.3070165694
 H 3.318200906 2.5424341751 3.3635855186
 H 1.9201171114 3.5723064558 3.7196475984
 H 2.5644279702 2.5005365624 4.9661677506
 H 2.05089254 2.0426862432 1.4609920121
 H 1.88982314 -0.3325277437 1.3762708356
 C -0.1875626393 -0.5757380981 1.7357386733
 C 0.0844232207 -1.5790611995 2.6666880906
 C -1.5173217751 -0.3045627673 1.4017134089
 C -0.9516849242 -2.2674262861 3.2916074805
 H 1.1166781032 -1.8211321165 2.9074136247
 C -2.5544004676 -0.9959978096 2.0224581096
 H -1.7624868139 0.4299435317 0.6396568497
 C -2.2748599925 -1.9684460823 2.9789233756
 H -0.7235273417 -3.0411857203 4.0175495109
 H -3.5817907993 -0.7796859199 1.7478991622
 H -3.0846855957 -2.5056052617 3.4617522083
 C 2.9458324829 -0.9046756139 -0.7496667866
 H 2.9891927822 -1.4276747615 0.1951287284
 C 3.9984694206 -0.8407210584 -1.5543570993
 H 3.9542653974 -0.3584770563 -2.5257186547
 C 5.311881064 -1.4496325706 -1.1881665506
 F 5.6684175816 -2.4009991135 -2.0636382328
 F 6.2886722976 -0.5271677351 -1.1963753372
 F 5.3007113775 -2.0078854864 0.0292636047
 O 1.4529621814 -0.0857605404 -2.3980159707
 C 1.6682372532 -0.2883279958 -1.2188267491
 H -0.9366571325 2.168935234 2.1026838678
 O 0.8061560665 -2.1863152137 -0.581812199
 C -0.4430498722 -2.4157377205 -0.7249028885
 C -1.2808686637 -1.654054662 -1.6068193993
 C -1.0833046508 -3.4590043143 0.0229224106
 C -2.6372871536 -1.8727429026 -1.6782870086
 C -2.4355904349 -3.6768820544 -0.052622847
 C -3.2236144344 -2.8730442354 -0.8923817337
 H -3.2664265369 -1.2839473935 -2.3361476819
 H -2.9147508116 -4.4495357672 0.5376711754
 H -0.4602371303 -4.0537478316 0.6826273355
 H -0.819044612 -0.8979362042 -2.2312478153
 N -4.6344235327 -3.0827141155 -0.9508518396
 O -5.3134393926 -2.3634202302 -1.68418231
 O -5.1317429101 -3.9738984055 -0.2623751993

si-TS1'
 C -4.3596617812 -4.2162815185 0.5303734066
 C -4.5177851201 -4.2375802557 -0.8566021157
 C -3.8456161095 -3.320719089 -1.6617243574
 C -3.0207257468 -2.3860306147 -1.0494449415
 C -2.8728625384 -2.3623071205 0.3372305113
 C -3.5338706565 -3.2799879424 1.1476479917
 H -4.8835726973 -4.9419005539 1.1428713556
 H -5.1655693811 -4.9765300023 -1.314714163
 H -3.9609655459 -3.3344857917 -2.7402404274
 H -3.406500616 -3.2760376219 2.2241693194
 C -1.4644149757 -0.6038923254 -0.2465384722
 C -0.1879017529 0.7152469213 1.2975549617
 C -1.3331941917 0.4178801972 2.2891618587
 C -1.7508888356 -1.0414090914 2.1611294395
 H -2.6729205518 -1.2245796845 2.7199654798
 S -2.0548468322 -1.1359863955 -1.8315803314
 N -2.0139190121 -1.3419903805 0.7550251394
 N -0.6108497266 0.3577511476 -0.0645414937
 C -1.0358881271 0.832258438 3.749147129
 C -0.3641058691 -0.2533085739 4.5986907169
 C -2.3251936409 1.2956503055 4.4342321328
 H -0.3554657174 1.6928173151 3.7019993074
 H 0.5409759389 -0.6551436415 4.1369586992
 H -0.0888992889 0.1650529346 5.5707369497
 H -1.0533767973 -1.0838453306 4.78816749
 H -2.7757815187 2.1412328464 3.9073179029
 H -3.0623953188 0.4852992893 4.4679226198
 H -2.1248132265 1.6019413922 5.4646551484
 H -2.1781991396 1.0246888468 1.936110612
 H -0.041847852 1.7996409959 1.2980689475
 C 1.1397366573 0.0880259738 1.6741448975
 C 2.0813390669 0.8542341344 2.3638348526
 C 1.4371794506 -1.2441219029 1.3775845112
 C 3.2874193781 0.2947714116 2.777124163
 H 1.8710220274 1.9003125619 2.5733953143
 C 2.6472742245 -1.8029048498 1.7802416964
 H 0.7364914633 -1.8434921665 0.8007364943
 C 3.5723318128 -1.0371074351 2.4879063141
 H 4.0083514628 0.9037759923 3.3131498325
 H 2.8719529222 -2.8353276805 1.5302146394
 H 4.5170516796 -1.4736045096 2.7958294991
 C -0.7853658572 2.6805905167 -1.0648377446
 H -0.4210839766 3.2376181329 -0.2078178007
 C -1.7987515018 3.1225082618 -1.7953894641
 H -2.1420138916 2.5741235247 -2.6674220724
 C -2.5203886753 4.3882288409 -1.4801576087
 F -2.4405813693 5.2654689282 -2.4944738035
 F -3.8290400546 4.1641790015 -1.2678283939
 F -2.0418484527 5.0005440211 -0.38705984
 O -0.4249909865 0.8189798111 -2.5101808994
 C -0.1128206013 1.3799569805 -1.4492772207
 H -0.9763201536 -1.7188067197 2.5370879226
 O 1.2626202086 1.5356064105 -1.0931547915
 C 2.1442781558 0.5167689719 -1.2601481158
 C 1.8516590961 -0.7256945611 -1.8411890154
 C 3.4235161891 0.7731284108 -0.7457090656
 C 2.8345269721 -1.704931439 -1.8737966878
 C 4.3976392269 -0.2050972366 -0.7707909206
 C 4.0863273452 -1.4401221623 -1.3345584678
 H 2.6329178581 -2.6772789134 -2.3061415266
 H 5.3808311921 -0.0329036978 -0.3514439378
 H 3.6126587804 1.7394952533 -0.2926340608
 H 0.8728953838 -0.9172215547 -2.2552793401
 N 5.0954643075 -2.4886582039 -1.3359665921
 O 4.8136522442 -3.561544656 -1.848291745
 O 6.1762546739 -2.2478666173 -0.8191956289

re-M1
 C -5.2852007782 -2.7518000521 0.4640234991
 C -5.2517583159 -3.2867936283 -0.8302458062
 C -4.1255048576 -3.1502770789 -1.6298450998
 C -3.0361681768 -2.4589987778 -1.1057593694
 C -3.0780793553 -1.9181920031 0.176668596
 C -4.2017057271 -2.0614604963 0.9893695373
 H -6.1739444804 -2.8789356547 1.0716619397
 H -6.1160099693 -3.8178305412 -1.2129724258
 H -4.0916380443 -3.5648277206 -2.6310509106
 H -4.233504315 -1.6607814053 1.9952773596
 C -0.9570179726 -1.3015056786 -0.4631664844
 C 0.6177858829 0.0111587458 0.9265494727
 C -0.6744072156 0.5404577704 1.5795319475
 C -1.6638663299 -0.5914299675 1.7849903366
 H -2.6272344489 -0.1984669322 2.1142730074
 S -1.4932241276 -2.1574352599 -1.8795186449
 N -1.8818588345 -1.2624436903 0.4985470182
 N 0.2703638302 -0.7552381927 -0.3054803937
 C -0.4375308482 1.3506661991 2.8762216733
 C -0.3189232455 0.5065181091 4.1530986308
 C -1.5644642279 2.3727045784 3.0642072788
 H 0.5004227155 1.9038080208 2.7331210656
 H 0.4176801192 -0.2958869389 4.0830162642
 H -0.0313526508 1.1539693581 4.9856713716
 H -1.2867196921 0.0632269978 4.4135341951
 H -1.6608550518 3.0415433987 2.2063028256
 H -2.5281583272 1.870956672 3.2086002956
 H -1.3782393978 2.9784968776 3.9551755994
 H -1.1157995798 1.2227309863 0.8429707676
 H 1.1582346304 0.891406876 0.5666549965
 C 1.5082275915 -0.8126572356 1.8311038446
 C 2.5836010919 -0.1920594283 2.4717804846
 C 1.2504664885 -2.1625852555 2.0790162736
 C 3.3644892029 -0.8997357223 3.3799802423
 H 2.8052105877 0.8522365004 2.263434419
 C 2.0321964316 -2.8710840613 2.9876172703
 H 0.442984898 -2.673231158 1.5593230537
 C 3.0843266404 -2.2385862034 3.6460056658
 H 4.1947855351 -0.4074836788 3.8750217511
 H 1.8215691894 -3.9183461298 3.1767440905
 H 3.6929361122 -2.79206229 4.353271586
 C 2.6509444126 -0.5924499323 -1.000302027
 H 2.8716753111 0.1868792761 -0.2865926547
 C 3.6228780953 -1.2457010652 -1.624844654
 H 3.4266528843 -2.0205121373 -2.3586900504
 C 5.0617505609 -0.9518342594 -1.3475851392
 F 5.6961753566 -2.0477100899 -0.9019811215
 F 5.6999365257 -0.5548706373 -2.4576726254
 F 5.2207952728 0.0057956348 -0.4247504611
 O 0.9332285567 -1.524157802 -2.3425849859
 C 1.2454604313 -0.9535425088 -1.3199215558
 H -1.3144159115 -1.3326108458 2.5110398508
 O 1.2708617356 1.5875302887 -1.7596675564
 C 0.1571752717 2.1083941443 -1.4701364569
 C 0.0533969044 3.2644295369 -0.6107798364
 C -1.0947651937 1.5586058287 -1.9376873325
 C -1.1605403628 3.7587748351 -0.2067756205
 C -2.3081293413 2.0443408663 -1.5140319027
 C -2.3490172038 3.1324444175 -0.6251532026
 H -1.226717325 4.6217923623 0.4464995798
 H -3.2409572376 1.6012092414 -1.8458637893
 H -1.0416770852 0.7273489484 -2.6355764009
 H 0.9788643578 3.7291273806 -0.284290342
 N -3.5999914608 3.60073749 -0.1327520403
 O -4.6364563953 3.0779177696 -0.5441372297
 O -3.6073298472 4.5077647283 0.7020854199

re-M1'
 C -4.6581572068 -3.3206050694 0.7614317896
 C -4.5634031723 -3.8297889713 -0.5363423172
 C -3.5575189123 -3.4008755819 -1.3981082522
 C -2.6501340055 -2.4561993336 -0.9331564505
 C -2.7575378977 -1.944909508 0.3581362965
 C -3.7560974045 -2.3695549813 1.2289180264
 H -5.4446108374 -3.6713643535 1.4203613848
 H -5.2788585117 -4.5697458508 -0.8773643208
 H -3.4788896443 -3.7952872842 -2.4054942432
 H -3.8272653265 -1.982025409 2.2388801774
 C -0.8792775578 -0.8057862591 -0.3774487878
 C 0.467962579 0.6159421565 1.0289526216
 C -0.8719948977 1.0062499166 1.6835741706
 C -1.7095614155 -0.2481962831 1.8855732066
 H -2.7366448825 0.0115019684 2.1571191085
 S -1.2967905115 -1.7398910998 -1.8101103779
 N -1.7622652766 -0.9977063993 0.6280380472
 N 0.177042855 -0.0350407315 -0.260392925
 C -0.7316553792 1.8616269635 2.9621644343
 C -0.6196398994 1.0534834859 4.2601195584
 C -1.903774569 2.8428816387 3.0612330346
 H 0.1878012334 2.4513772617 2.8459541006
 H 0.1630311365 0.2914743465 4.2199769746
 H -0.3918452988 1.727060759 5.0905433877
 H -1.5701021298 0.5609167655 4.4937702109
 H -1.9543948974 3.4950585012 2.1834435421
 H -2.8554340686 2.3049377218 3.1386840506
 H -1.8071521986 3.471449782 3.9505853745
 H -1.3842744557 1.6222783738 0.9302402546
 H 0.9895983899 1.5436273193 0.7809600822
 C 1.3933249676 -0.2129216159 1.8998071725
 C 2.3968141355 0.4403156956 2.6202348971
 C 1.2654518129 -1.5988715795 2.0201788064
 C 3.2368432232 -0.2712514237 3.4716036488
 H 2.5220740862 1.5149404379 2.5109990839
 C 2.1075021804 -2.3121442048 2.8696078897
 H 0.5188126071 -2.1349472938 1.4398591996
 C 3.0900931238 -1.6502396267 3.601817313
 H 4.0109259953 0.2503716906 4.0248784253
 H 1.9981904595 -3.3884102497 2.9533328934
 H 3.7471869057 -2.2078928438 4.2608890684
 C 2.4923085248 -0.1826637546 -1.1008640826
 H 2.9715932239 0.330557965 -0.2721649797
 C 3.0701272803 -1.2050410274 -1.7124206778
 H 2.5804271581 -1.7086543647 -2.5402254426
 C 4.399888791 -1.7340493814 -1.2989492739
 F 4.3172036581 -3.0259575904 -0.9315599497
 F 5.2914400361 -1.6807937203 -2.304021479
 F 4.9286106453 -1.0631061907 -0.2649247746
 O 0.6113020426 -0.2415785555 -2.5835041687
 C 1.1027656253 0.25972453 -1.5386827009
 H -1.2948974316 -0.8971344893 2.6649150915
 O 1.2036342832 1.7448286703 -1.4824418593
 C 0.0649217736 2.4683736477 -1.420206546
 C 0.1325039663 3.6575714418 -0.6762574176
 C -1.148638291 2.0723095377 -2.0044922738
 C -1.0031089091 4.4209948993 -0.4697950014
 C -2.2889050373 2.8339180924 -1.7947068358
 C -2.2061834562 3.9852806507 -1.0187316591
 H -0.9749296106 5.3306312111 0.1173948812
 H -3.2411704932 2.5425634585 -2.2204063704
 H -1.1753898048 1.17039982 -2.6026534554
 H 1.0867866219 3.9492881274 -0.2508010809
 N -3.4167724938 4.7566284653 -0.7651909175
 O -4.4448128987 4.4158894052 -1.328303449
 O -3.344114638 5.7008055811 0.0062293552

si-M1
 C 6.2426475409 0.8722844408 -0.4094273593
 C 6.136162591 1.2348878963 -1.7580480768
 C 4.9980062991 0.9305705837 -2.4934621565
 C 3.9661831615 0.2552740865 -1.846709552
 C 4.0829770059 -0.1129700305 -0.5080513784
 C 5.2189480679 0.193346979 0.2376871707
 H 7.138794663 1.1285881618 0.144169904
 H 6.9519697141 1.7653088463 -2.2358768399
 H 4.9098577734 1.2140543712 -3.5361330621
 H 5.3003868622 -0.0758132961 1.2843018415
 C 1.9800889877 -0.9090857192 -0.9762279149
 C 0.4660388536 -1.8668053067 0.7045643455
 C 1.7633493118 -2.4090684617 1.3352966381
 C 2.8417171028 -1.3379724617 1.3020245667
 H 3.8158599235 -1.7645566079 1.5537034593
 S 2.4340651198 -0.2641122647 -2.5216836839
 N 2.9439914015 -0.7933185529 -0.0576232974
 N 0.777816053 -1.4408040607 -0.6859105521
 C 1.5574595836 -3.0070957071 2.7486584657
 C 1.6944447646 -2.0034474608 3.8997044775
 C 2.526607208 -4.1732459049 2.9636523724
 H 0.5370672643 -3.411668922 2.7719295089
 H 1.0653078281 -1.1188861393 3.7754811818
 H 1.408726655 -2.4904097026 4.8356289014
 H 2.7339833545 -1.6759423442 4.0126067538
 H 2.3825265716 -4.9577072943 2.215805364
 H 3.5668901104 -3.8337640216 2.9050353735
 H 2.37985177 -4.6135832465 3.9533278203
 H 2.0916019189 -3.2225782954 0.6752004903
 H -0.2082329641 -2.7219216388 0.6028787962
 C -0.2212027772 -0.794164943 1.5212867791
 C -1.3060799349 -1.1617001229 2.3211521843
 C 0.2488073092 0.5199924522 1.5722231196
 C -1.8903278147 -0.2410102361 3.1873849027
 H -1.6932862003 -2.1771522914 2.2695205229
 C -0.3274191141 1.436068877 2.4461489729
 H 1.0347008148 0.8526748821 0.8982107769
 C -1.3920507934 1.0568708213 3.2601447084
 H -2.7358052063 -0.5379725645 3.7989333695
 H 0.0360435844 2.4578299973 2.4652157617
 H -1.8509518051 1.7808806543 3.9257631664
 C -1.5904790775 -1.7759314826 -1.2766718702
 H -1.8861581728 -1.4244207663 -0.2950125454
 C -2.4575907577 -2.3405042312 -2.1080039011
 H -2.1748777407 -2.6809118443 -3.0991959121
 C -3.8924059592 -2.520801928 -1.7300610121
 F -4.7030563278 -1.9556175549 -2.6340967734
 F -4.2182001063 -3.820908172 -1.6655635792
 F -4.1758089208 -1.9775843618 -0.537150287
 O 0.1539515625 -1.5541764477 -2.8793460829
 C -0.1912649282 -1.5653074346 -1.7219603229
 H 2.6281451609 -0.5130064964 1.988227146
 O -0.5899179621 0.85526559 -1.5008288217
 C -1.2018498888 1.7197237171 -0.8137531982
 C -0.6263883498 3.0189164597 -0.5474289919
 C -2.5003615309 1.4787982788 -0.2271160811
 C -1.2378797033 3.9328951494 0.2704606356
 C -3.0991466878 2.3899619112 0.6027096742
 C -2.4703446449 3.6194531021 0.8720973111
 H -0.7845951884 4.895556364 0.4792004376
 H -4.0566917188 2.1814679786 1.0669732269
 H 0.3342561415 3.2377839799 -1.0049786885
 H -2.990708929 0.5339749487 -0.4412585
 N -3.0781065762 4.5451525173 1.7574267208
 O -2.5236133281 5.6285990061 1.9658888609
 O -4.1439579554 4.2432983147 2.302728742

si-M1'
 C 2.3645165379 5.4211270157 -0.6756560058
 C 2.5151128624 5.2068636221 -2.0479650349
 C 2.2626607226 3.9557587596 -2.6043556883
 C 1.8614581951 2.9278981865 -1.759189805
 C 1.7212925046 3.1459558493 -0.3905718321
 C 1.963649662 4.3944774674 0.1742348999
 H 2.5576724417 6.4040769376 -0.2604108211
 H 2.8275347267 6.0235623356 -2.6889843757
 H 2.373311643 3.7852076903 -3.6698572856
 H 1.8368748844 4.5698892331 1.2363774457
 C 1.1161939162 0.9099178378 -0.5105987008
 C 0.4080326835 -0.4222164858 1.3778927897
 C 1.3560335462 0.4790174013 2.1936288834
 C 1.1958960661 1.9224379565 1.7404366304
 H 1.9842036972 2.5474879655 2.1682464349
 S 1.46438891 1.2669428762 -2.2020279253
 N 1.3219514398 1.9854021013 0.2836893124
 N 0.6942483447 -0.2469468392 -0.0589071866
 C 1.2280757767 0.3118295994 3.7261322996
 C 0.1948509949 1.2313835439 4.3878087517
 C 2.5949409387 0.5149308326 4.3871838865
 H 0.9207676825 -0.7266411014 3.9066672867
 H -0.7930855545 1.1631911236 3.9263203763
 H 0.0930012122 0.9611348664 5.4423360522
 H 0.5220290244 2.2766109817 4.3527356533
 H 3.3305160905 -0.2017663952 4.0119519469
 H 2.9755334544 1.5245166933 4.1942701648
 H 2.519649811 0.3924227877 5.4710330293
 H 2.3681779899 0.1614080937 1.9080897311
 H 0.670096355 -1.4562623684 1.6134548724
 C -1.0605426593 -0.245489874 1.7064206914
 C -1.659622266 -1.1316508968 2.6036528594
 C -1.8244381008 0.7893657197 1.162459898
 C -2.9915912466 -0.9724099068 2.9755553738
 H -1.0802250669 -1.9579736117 3.0083070503
 C -3.1605488584 0.9427789704 1.5231983175
 H -1.3893304459 1.4620940317 0.4268392457
 C -3.7449094281 0.06722862 2.4368482788
 H -3.4430445682 -1.6687020616 3.6749221645
 H -3.7482485855 1.7415183475 1.0814766308
 H -4.787460742 0.1864716421 2.7135418319
 C 1.7067864999 -2.4767311795 -0.4943108935
 H 1.5576854685 -2.9450134955 0.4737191002
 C 2.792030247 -2.7246938191 -1.2121120048
 H 2.9249482645 -2.2789522605 -2.1931650308
 C 3.8786268281 -3.627880771 -0.738657804
 F 4.0462658227 -4.6740242914 -1.5655443519
 F 5.0603944446 -2.9871677707 -0.6879062282
 F 3.6476820774 -4.1250061482 0.4860556053
 O 0.7649243937 -1.1774332613 -2.2570872077
 C 0.6471971888 -1.5307389739 -1.0540453477
 H 0.2252579716 2.3372793664 2.0319464844
 O -0.6073859876 -2.1541779339 -0.6332294829
 C -1.7964076401 -1.6080382797 -0.9729041665
 C -1.9758456257 -0.5157580133 -1.8373128048
 C -2.9076425827 -2.1990888277 -0.3495317275
 C -3.2520274565 -0.0102326176 -2.0375018526
 C -4.1757911819 -1.689915595 -0.5428545503
 C -4.3325467373 -0.5912374645 -1.3855621399
 H -3.4155414724 0.8375649669 -2.6914238126
 H -5.0370065789 -2.1181098879 -0.0456068272
 H -2.7368140471 -3.0356902018 0.3181956053
 H -1.1260024591 -0.0799184835 -2.3416979025
 N -5.6608255933 -0.0322651924 -1.5760982105
 O -5.7832711786 0.9298688463 -2.3201159226
 O -6.5947272572 -0.5482932599 -0.9794146548

cis-7'
 C -3.054711884 0.4518217059 -1.36599293
 H -4.0975030542 0.1901951443 -1.1636167129
 H -2.9843381734 1.5053393317 -1.6415596498
 H -2.7060784451 -0.1729674422 -2.1931244853
 C -2.2221998539 -0.9898740211 0.2904808127
 C -1.4532442287 -1.1815991069 1.4627335696
 H -1.4262086742 -2.2047667938 1.8152138012
 C -0.7133910382 -0.2729058821 2.2558943156
 O -2.2473176672 0.2916452987 -0.2153662669
 O -0.0504461675 -0.5730166494 3.2569395056
 O -2.8538798698 -1.8734546072 -0.3027514896
 O -0.7570340984 1.0478176001 1.8652385724
 C 0.0228871994 1.9202248206 2.6602865238
 H 1.0799695002 1.6388568668 2.6454713337
 H -0.1012369853 2.9152495992 2.2298125933
 H -0.30974734 1.9216842352 3.7021191767

trans-7'
 C 0.0692999382 -0.5686444338 -1.7169362831
 C -0.0197718761 -0.9423244416 -0.3567774719
 H -0.2827122175 -1.9750314958 -0.1729906089
 C 0.1978692921 -0.1103809566 0.7638136477
 C 0.2157970663 -0.0846516738 3.1256399772
 H -0.4827998025 0.7549820147 3.191061668
 H 1.2314825412 0.3184703299 3.1818986492
 H 0.0453637185 -0.7713310763 3.956684724
 O 0.0189537227 -0.8330787124 1.9437833788
 O 0.5021230449 1.0802512926 0.8443253154
 O -0.1248257525 -1.3099036233 -2.6882262785
 O 0.4048685334 0.7480864291 -1.9382778253
 C 0.4907787551 1.1113257507 -3.303067711
 H 0.761204727 2.1683435473 -3.3192099518
 H 1.2518633527 0.5259907238 -3.8278107115
 H -0.4629978935 0.9649103155 -3.8189371383

R-M2
 C -7.2012985218 -0.4764524608 -0.1834118589
 C -7.0797264534 -1.7368111043 -0.7752057907
 C -5.8535036111 -2.1777885246 -1.2642083221
 C -4.7557712162 -1.33111631 -1.153025557
 C -4.8877562303 -0.0725803232 -0.5723189713
 H -7.9485173247 -2.3811335366 -0.8515540719
 H -5.7526381039 -3.1573949619 -1.7192113564
 C -2.6284031978 -0.0620917901 -1.0730567228
 C -1.1047354009 1.7426322023 -0.5133367983
 C -2.3386569444 2.6504641526 -0.6606432796
 C -3.5556447655 1.9858113803 -0.0404103284
 H -4.466408413 2.5239460964 -0.315426594
 S -3.0976509549 -1.642710961 -1.6716917114
 N -3.6726874113 0.6239023172 -0.5624725185
 N -1.3939303165 0.4151492956 -1.0879430944
 C -2.1099890625 4.0922478486 -0.1469857801
 C -2.4397379418 4.3033694282 1.335498915
 C -2.9087573612 5.082638088 -0.9990552677
 H -1.0440101564 4.3130816872 -0.2902020204
 H -1.9343594148 3.5897000054 1.9909738484
 H -2.1334864496 5.309691964 1.6337441231
 H -3.5189520802 4.2294929581 1.5109908989
 H -2.6161953798 5.0297712826 -2.0512700229
 H -3.9832891739 4.8770867377 -0.9344066286
 H -2.7475291916 6.1062871201 -0.6505579704
 H -2.5238441017 2.7098702794 -1.7411875307
 H -0.3315469488 2.1723870651 -1.1535133006
 C -0.5676453443 1.6292386047 0.8989639733
 C 0.5193021761 2.4170054599 1.282216637
 C -1.1691471861 0.7931800704 1.8433849606
 C 0.9752945729 2.4007630389 2.597435922
 H 1.021114311 3.0373862646 0.5437271539
 C -0.7188703151 0.7816184567 3.1609346252
 H -1.9872443907 0.1375003281 1.5538594653
 C 0.3483243031 1.5927572138 3.5431329932
 H 1.823079178 3.0158581984 2.8810796623
 H -1.1965930204 0.1307571261 3.8864625712
 H 0.6993037752 1.5818661412 4.5700947829
 C 0.9780480587 0.0682668295 -1.4665106667
 H 1.2063503004 0.9753798882 -0.9359918205
 C 2.1310674912 -0.7633204222 -1.9305107913
 C 2.7835350041 -0.2367628076 -3.1925862872
 F 1.9089936426 -0.1836369971 -4.2068579604
 F 3.2985093417 0.9963479051 -3.051309872
 F 3.8012926817 -1.0294592048 -3.5944717116
 O -0.6747294459 -1.4972070423 -2.1557586937
 C -0.2856296085 -0.4264167965 -1.6284600821
 H -3.4931232882 1.9417570313 1.0518515064
 C -6.107103988 0.3752718178 -0.0711066241
 H -6.2056067511 1.3461867859 0.4005729056
 H -8.1629221811 -0.1535902172 0.1998575352
 H 1.7489402534 -1.7529615627 -2.2072158643
 C 2.4797939772 -1.7620254412 0.2820902456
 C 3.8614874079 0.2451891686 -0.2750776684
 O 2.4091965241 -1.0675829425 1.4182461648
 O 2.0128050911 -2.8640741572 0.1318267067
 O 3.4171756837 1.3666888204 -0.2620729119
 O 5.0486353929 -0.0813999197 0.2514669519
 C 1.6887014721 -1.7081832522 2.4777828582
 C 5.7423289387 0.9917922788 0.8947160358
 H 2.1498129668 -2.6667289321 2.7210921511
 H 1.737325915 -1.0252784472 3.3227752436
 H 0.651730979 -1.8654788625 2.1746716088
 H 5.1377341293 1.3933652086 1.7104900587
 H 6.6664612857 0.5632159733 1.2762287428
 H 5.9542406852 1.788125867 0.1791358574
 C 3.1893286639 -1.0017778169 -0.8315201214
 H 3.9743558545 -1.6651860816 -1.2065547324

S-M2
 C -7.1679091496 -3.0038891713 0.0194432496
 C -6.5951738994 -4.2641394968 0.2121400468
 C -5.2137311552 -4.4126067317 0.2938985161
 C -4.419879429 -3.2767095359 0.1806781795
 C -4.9978229238 -2.0256359568 -0.0222515526
 H -7.232439007 -5.136791532 0.3027798676
 H -4.764697439 -5.3884270045 0.4452231517
 C -2.7600183286 -1.4424451443 0.0355342603
 C -1.9275103877 0.8340344147 -0.089388725
 C -3.1622476618 1.0825800539 -0.9760606298
 C -4.3744068842 0.3810746301 -0.384388805
 H -5.2054223848 0.3882805739 -1.0946686992
 S -2.6580362611 -3.1830684226 0.2345544779
 N -4.0311675817 -1.0169445847 -0.1199741274
 N -1.7259425644 -0.6198278875 0.0694293918
 C -3.418460872 2.5784908839 -1.2759813623
 C -4.315868765 3.2901073075 -0.2559481152
 C -4.0077616091 2.7357237388 -2.6805919703
 H -2.4387821616 3.0738967644 -1.2676408339
 H -5.349770384 2.9348394859 -0.3304242207
 H -3.9789625038 3.155572978 0.7750292641
 H -4.3273935126 4.3623069179 -0.4692229156
 H -3.3345740362 2.3338164095 -3.4427091896
 H -4.9663227868 2.2109389596 -2.7637938831
 H -4.1885600169 3.7902907283 -2.9057851083
 H -2.9377201167 0.5859320595 -1.9289454313
 H -1.0557464017 1.1814561993 -0.6496560629
 C -1.96286877 1.5501645745 1.2453266772
 C -1.2870850748 2.7654288151 1.3800629856
 C -2.6948441563 1.0537430251 2.3260192929
 C -1.3759618782 3.4947100477 2.5620495568
 H -0.6744546482 3.131159772 0.5592687485
 C -2.7824292723 1.7823819961 3.5094654431
 H -3.190209008 0.0879351564 2.2558119718
 C -2.1324763917 3.0088823334 3.62610972
 H -0.846376536 4.4374597033 2.6546848754
 H -3.3551082077 1.3878216627 4.3425158449
 H -2.2015654582 3.5753945173 4.5490377584
 C 0.6235094831 -0.2580982789 0.5131440397
 H 0.4086390491 0.7773337692 0.7173598595
 C 2.0458398387 -0.7018371214 0.6083517282
 C 2.5043767077 -0.75799266 2.0525799323
 F 2.3521617122 0.4303115881 2.6746968767
 F 1.8106905684 -1.6604489041 2.7567492414
 F 3.8074255664 -1.0859916376 2.1710034915
 O -0.2814937028 -2.4212617657 0.0944428195
 C -0.3467073017 -1.177243449 0.2382168387
 H -4.7067096995 0.8490634288 0.548470645
 C -6.3782522096 -1.8647191958 -0.0999221842
 H -6.8286797974 -0.8886697556 -0.2385981469
 H -8.2464431497 -2.906574032 -0.0366942346
 H 2.1295649166 -1.7221920122 0.2201262911
 C 2.9515277881 1.6347983492 0.2386698319
 C 2.7555984037 0.0370916365 -1.6893226132
 O 4.0073141592 1.9659286936 0.9861118188
 O 2.0407192121 2.3908103895 -0.0084437679
 O 2.2215431452 -0.9137212717 -2.2033037139
 O 3.2614914953 1.0667342683 -2.3758978471
 C 3.9388048059 3.2608237041 1.5909263141
 C 3.1256158531 0.9802963926 -3.7985932585
 H 3.0700349454 3.3132417088 2.2506808557
 H 4.8598607082 3.3729458424 2.1585203658
 H 3.8600571064 4.0349523953 0.8260289462
 H 2.07137254 0.91809304 -4.0731376971
 H 3.5727096585 1.8893826292 -4.1944382308
 H 3.6481802628 0.0985782289 -4.1737638151
 C 3.0259287354 0.1832195752 -0.2018850677
 H 4.052394554 -0.1631240864 -0.0379115267

R-TS2
 C -5.8865154236 -2.7824365721 0.9828777331
 C -5.235769164 -4.0169519421 0.8719422198
 C -3.9327879578 -4.0980639729 0.3962571138
 C -3.2943806627 -2.914386288 0.0377888648
 C -3.9514095291 -1.690202075 0.1396422997
 H -5.7533499784 -4.9237991864 1.1637178199
 H -3.4238929765 -5.0517624257 0.3122083219
 C -1.9044614416 -0.9978256722 -0.6499695586
 C -1.2431583696 1.347293234 -0.8833519577
 C -2.7242063243 1.5637618338 -1.2563158053
 C -3.6139962402 0.7568739837 -0.3238026299
 H -4.6415604364 0.7366925848 -0.6953695674
 S -1.6715907309 -2.7219602767 -0.6035768571
 N -3.138391138 -0.6298222181 -0.2820012342
 N -0.9562181811 -0.10484182 -0.9675707603
 C -3.1366864274 3.0542396837 -1.329360405
 C -3.6514480664 3.6422931241 -0.0093384024
 C -4.1902770758 3.2465279624 -2.4241283893
 H -2.24154608 3.6163498351 -1.6247977335
 H -4.6260794072 3.2157919449 0.2532397769
 H -2.9670246244 3.4832157259 0.8280650568
 H -3.793226923 4.7196707651 -0.1273006676
 H -3.8108221023 2.9397442017 -3.40253652
 H -5.0893391228 2.6582001815 -2.2081172696
 H -4.4901215928 4.2958673058 -2.4866050337
 H -2.8365761444 1.1373961318 -2.261735375
 H -0.6500282808 1.8093458567 -1.6772245172
 C -0.8543169113 1.9574770163 0.4462610866
 C -0.2668758108 3.2246728293 0.4515060879
 C -1.1608041539 1.3417158463 1.6618486535
 C -0.036044748 3.8924343282 1.6519026806
 H 0.001865561 3.6973151137 -0.4904372477
 C -0.9439948188 2.0148900456 2.8604473414
 H -1.5470828572 0.3266491159 1.6822172059
 C -0.3908986352 3.2943375769 2.8584309484
 H 0.4177017655 4.8778188873 1.6419145234
 H -1.1932174894 1.531244345 3.7994161225
 H -0.2209187744 3.8140940637 3.795574201
 C 1.4378665304 0.354792814 -1.304299646
 H 1.3220798186 1.3041171372 -0.7973039375
 C 2.6648390177 -0.1337399685 -1.5846842373
 C 3.8615251504 0.7515697893 -1.4326088795
 F 3.9586915407 1.6097234784 -2.4705759177
 F 3.7958565547 1.4997647193 -0.3229894101
 F 5.0081076768 0.0618956643 -1.4032032906
 O 0.4292873789 -1.7370136735 -1.756780061
 C 0.335979178 -0.5802384621 -1.3840777013
 H -3.6140417402 1.1534475004 0.6960228662
 C -5.2558700367 -1.5993398484 0.6191075834
 H -5.7600207782 -0.6447629761 0.7155888059
 H -6.9014038978 -2.7443948433 1.362114623
 H 2.8111956437 -1.059053576 -2.1268940726
 C 2.2094270988 0.8697134263 2.6713300749
 H 1.4055348329 0.452640076 3.28374803
 H 2.9076296964 1.4275815319 3.2963395022
 H 1.7592571773 1.5340212077 1.9260062007
 C 2.2602091385 -0.9474302531 1.1995343725
 C 3.0261331908 -1.7857120297 0.3559018063
 H 2.455017872 -2.4609352355 -0.2670291433
 C 4.4513852878 -1.9385890148 0.3717802124
 O 2.9698381912 -0.1508977499 2.0462507411
 O 5.2878643486 -1.4467281402 1.114449197
 O 1.0260027558 -0.8394655403 1.1335705469
 O 4.8421845656 -2.7659277238 -0.6576482299
 C 6.2456359038 -2.9157703906 -0.7916159999
 H 6.685106297 -3.3612786779 0.1049747168
 H 6.4017994734 -3.5720043395 -1.6481661442
 H 6.7246470369 -1.9486124354 -0.9666179847

 R-TS2a
 C 5.7147841735 5.3345695569 5.5957051064
 C 4.5084505834 4.9004826715 6.1585451854
 C 3.5574594385 4.2426446485 5.3886720164
 C 3.840779184 4.0309710446 4.0423013616
 C 5.0370540824 4.4757175736 3.4852694073
 H 4.3144318654 5.0750489689 7.2107799092
 H 2.6234922411 3.9009212244 5.8203976676
 C 4.0624538372 3.4933726295 1.644713947
 C 5.1210446633 3.3270838072 -0.5667750328
 C 5.7854528569 4.655515789 -0.1607121891
 C 6.2485683987 4.5764173989 1.2839603501
 H 6.5803166845 5.5556977372 1.6363057905
 S 2.8320157575 3.2365276229 2.8468170363
 N 5.115016826 4.1713733806 2.119907417
 N 4.0045990788 3.0514808081 0.3769656002
 C 6.9117332746 5.1081787095 -1.1211345507
 C 8.3082869828 4.5924313421 -0.7531629567
 C 6.9322725534 6.6370523114 -1.2085957286
 H 6.6571167918 4.7208746642 -2.1159223889
 H 8.6739793642 5.0725772514 0.161510876
 H 8.340690882 3.5096563826 -0.6105575652
 H 9.0094677815 4.846947995 -1.5520928309
 H 5.9802423385 7.0290200972 -1.5763545116
 H 7.1272920469 7.0824448874 -0.2265087521
 H 7.7239590765 6.9705735382 -1.8844890485
 H 4.9879427743 5.4089261833 -0.2038562184
 H 4.6470710624 3.5086937619 -1.5353110895
 C 6.0787159078 2.1610682894 -0.6908049054
 C 6.5994174156 1.8495831133 -1.9498297422
 C 6.4922834664 1.4293259855 0.4225526012
 C 7.5475906853 0.841308566 -2.0909600374
 H 6.258750036 2.397612649 -2.8257167423
 C 7.4416020735 0.4206578633 0.2807180626
 H 6.0415459148 1.6060787157 1.3939702717
 C 7.9765950025 0.1305444173 -0.972071818
 H 7.9433796102 0.6061073118 -3.0731951283
 H 7.7522406682 -0.1492208844 1.1500683574
 H 8.713032829 -0.6591008759 -1.0788691839
 C 3.0570806837 1.4411725835 -1.2261949239
 H 3.905022809 1.5815437591 -1.8813940732
 C 2.2371618366 0.3915882368 -1.4201267516
 C 2.2774294334 -0.3580471981 -2.7175918451
 F 1.6956898099 0.3759304821 -3.6912074772
 F 3.5250293249 -0.613300859 -3.1287681401
 F 1.6044243073 -1.5126595353 -2.6652470629
 O 1.8832418244 2.2518623167 0.6690746077
 C 2.8901517839 2.2298088405 -0.0162252389
 H 7.0603321774 3.8547538575 1.4195977933
 C 5.99982195 5.1288553355 4.2521978418
 H 6.9412803632 5.455126445 3.8260831613
 H 6.4450372267 5.8391029935 6.2182092004
 H 1.384823223 0.1984893353 -0.7769478622
 C 2.8666151489 -4.3713485726 -2.2444900246
 H 1.8563179128 -4.1076982662 -2.5703327082
 H 3.4683048774 -4.6691308487 -3.103808172
 H 2.7961236862 -5.1983248877 -1.5329987889
 C 2.8946405065 -2.7260964135 -0.5655864659
 C 3.5423939424 -1.5111777663 -0.1709016253
 H 4.4301714765 -1.2231134062 -0.7177985895
 C 3.2847287675 -0.762136098 1.0035399938
 O 3.520136975 -3.2517403234 -1.6732870699
 O 3.9306519714 0.2372980919 1.3517025429
 O 1.9179186065 -3.2886183135 -0.0885208499
 O 2.1984308752 -1.1620824717 1.7240249759
 C 1.8761464341 -0.342515165 2.8361294813
 H 1.5576340803 0.6496219506 2.5042915772
 H 1.0590162551 -0.8469141173 3.3528843745
 H 2.7315257715 -0.2269053927 3.5074266457

R-TS2b
 C -5.7016061542 -3.5638532882 0.3238620156
 C -4.7725186275 -4.6078580502 0.4056025954
 C -3.4468514667 -4.4160569268 0.0362561196
 C -3.0711539193 -3.1536435276 -0.4139407474
 C -4.0031600528 -2.122329014 -0.5043372894
 H -5.089717904 -5.5804767429 0.7643133297
 H -2.7244155992 -5.2219875514 0.1004286149
 C -2.1106840547 -1.035791018 -1.2324141341
 C -1.9994578739 1.3647047685 -1.7014133005
 C -3.4477360298 1.1743885068 -2.1956329662
 C -4.2060497868 0.2737464807 -1.2337278166
 H -5.1612411791 -0.033429276 -1.6668539118
 S -1.4856576452 -2.6376215788 -0.9634720107
 N -3.4250757654 -0.9439484137 -0.9943857141
 N -1.3725373096 0.0253093207 -1.5912431592
 C -4.192246352 2.503064935 -2.4757011226
 C -4.9662752678 3.0665989322 -1.2773960196
 C -5.1420102426 2.3229981194 -3.6637178874
 H -3.4315375108 3.2393803031 -2.7643784028
 H -5.8338703644 2.4391432647 -1.044211722
 H -4.3538272987 3.1582995239 -0.3768740059
 H -5.345772449 4.060457354 -1.5283924227
 H -4.6014800848 2.025157623 -4.5661506847
 H -5.8944072983 1.5558529443 -3.4484864695
 H -5.6725123522 3.2553507943 -3.873951047
 H -3.3612414623 0.6335816588 -3.1468476213
 H -1.46074513 1.8757826628 -2.5039028065
 C -1.8935982112 2.1809702638 -0.4308926153
 C -1.6370480378 3.549876114 -0.5374996104
 C -2.1526075188 1.6302385882 0.8263938444
 C -1.6880057784 4.3687950494 0.5882262921
 H -1.4064885832 3.9811207735 -1.5089733301
 C -2.217543368 2.4507288666 1.9486150703
 H -2.279253388 0.557663291 0.9424947424
 C -1.9949800782 3.821667972 1.8315058435
 H -1.4898170257 5.431087914 0.4916353466
 H -2.4263933256 2.0143499783 2.9199830264
 H -2.0433998986 4.4567977965 2.7098756238
 C 0.8694061722 1.0180473362 -1.8295438245
 H 0.486168717 1.9599795022 -1.4581143017
 C 2.1939384578 0.8173496761 -1.9747958267
 C 3.1367096593 1.9708052379 -1.8337802471
 F 3.1213152554 2.7441098325 -2.9404676633
 F 2.8086788183 2.7660675402 -0.8066561931
 F 4.4046391728 1.5759109316 -1.6655496111
 O 0.4232396705 -1.2924211366 -2.0824812958
 C 0.0266838368 -0.1623077305 -1.8615983453
 H -4.3939814021 0.7596785782 -0.2712898127
 C -5.3328919504 -2.304647412 -0.1320602665
 H -6.0526932491 -1.496158391 -0.1854982227
 H -6.7291369933 -3.7366348528 0.6231222267
 H 2.6033429992 -0.1039153153 -2.3686839224
 C 1.1207773599 2.148822143 2.0514252847
 H 0.3980141458 1.6260056314 2.6836263257
 H 1.6068324668 2.9450139583 2.6169089068
 H 0.5809755394 2.5709382313 1.1972417989
 C 1.7406287504 0.232991835 0.8605843692
 C 2.7428837672 -0.5249056247 0.212010865
 H 2.3687473706 -1.3937057492 -0.3137173696
 C 4.1721370857 -0.4266260066 0.2526189783
 O 2.1578429579 1.2825845841 1.62250638
 O 4.9288108438 -1.1876740382 -0.3471819218
 O 0.5247939621 0.0341208689 0.7016243643
 O 4.6740603823 0.6022236918 0.9881918688
 C 6.0842739904 0.7434742172 0.9188326239
 H 6.4069802035 0.9272075215 -0.1093445334
 H 6.3313957299 1.5991553972 1.5474469519
 H 6.5918586745 -0.1519308695 1.2865647669

R-TS2c
 C 5.774814976 5.2715726999 5.6060304449
 C 4.5633982104 4.8583560656 6.173479591
 C 3.5913938223 4.2321993303 5.4034481731
 C 3.8580668745 4.031511093 4.0518240985
 C 5.0596095058 4.4558702963 3.4905236701
 H 4.3819831562 5.0236091594 7.2294407969
 H 2.6537633069 3.9065401668 5.8398343822
 C 4.0473833706 3.5213150704 1.6456236427
 C 5.0907451705 3.3503719935 -0.5715362169
 C 5.7903942228 4.6579426858 -0.159149809
 C 6.2577621405 4.5573761222 1.2828198566
 H 6.6118092404 5.5265357774 1.6418185532
 S 2.8216167826 3.2753564215 2.8549970062
 N 5.1196543405 4.1684982482 2.1208634903
 N 3.9691011563 3.098914152 0.3729055092
 C 6.9227165081 5.0857557652 -1.1239098889
 C 8.3075039787 4.5318759047 -0.7674456032
 C 6.9831975329 6.6139298369 -1.205445811
 H 6.652923828 4.7094836317 -2.1190313781
 H 8.691575679 4.9965640359 0.1476277988
 H 8.312974906 3.4477220021 -0.6320854243
 H 9.0100860627 4.7732952188 -1.5692692941
 H 6.0398480938 7.0324676655 -1.5662696574
 H 7.1953481787 7.0499374957 -0.2227425915
 H 7.7796242846 6.9290167328 -1.8846078523
 H 5.0126942335 5.4322279563 -0.1941089084
 H 4.6203259635 3.5506817615 -1.537991212
 C 6.0140866795 2.157737484 -0.7038761982
 C 6.5135843741 1.8291738781 -1.96692199
 C 6.4123895739 1.4122385846 0.4061673105
 C 7.4251364072 0.7887402681 -2.1159782182
 H 6.1833690499 2.3875891867 -2.8403313698
 C 7.3262827314 0.3724312626 0.2566956342
 H 5.9741815698 1.6015472776 1.3807629527
 C 7.8396013681 0.0637865942 -1.0006144409
 H 7.8033155757 0.5392977554 -3.1016718262
 H 7.6237970931 -0.2083945771 1.1233865674
 H 8.546612942 -0.7513632665 -1.1141565936
 C 2.9922443279 1.5062253344 -1.2284090399
 H 3.8130876493 1.6704130329 -1.9118182155
 C 2.2045425197 0.4271963668 -1.390490035
 C 2.2367617655 -0.329178076 -2.6841109618
 F 1.6191610887 0.3835582936 -3.6513086659
 F 3.4826190284 -0.5571728818 -3.1157603085
 F 1.5936734519 -1.4996632059 -2.6107793036
 O 1.834959735 2.3347150822 0.6699947237
 C 2.8391812723 2.2978820698 -0.0181678808
 H 7.0550175815 3.8179373442 1.4089932361
 C 6.0435285068 5.0763737231 4.2575075634
 H 6.9889655781 5.3847400669 3.8269878699
 H 6.5226662479 5.7497442485 6.2285448831
 H 1.3799727723 0.2050392472 -0.7210012544
 C 1.2940726375 -4.2055232163 -0.7348702999
 H 1.9473600996 -5.0705780851 -0.5947477611
 H 0.3364211518 -4.376162009 -0.2425675291
 H 1.1450161369 -4.0557566604 -1.8076233924
 C 3.0494189162 -2.6633017045 -0.6405971998
 C 3.5743558054 -1.4292202702 -0.1335538448
 H 4.5093269876 -1.1288391071 -0.5895471945
 C 3.2260298127 -0.6850504912 1.0208507661
 O 1.8410063818 -3.0414449599 -0.1352705823
 O 3.8371644777 0.3250866216 1.4013390174
 O 3.594114096 -3.339675815 -1.5087550465
 O 2.1056988345 -1.0936533514 1.6857901697
 C 1.7160157444 -0.2706552893 2.7743510764
 H 1.4130618994 0.7190339992 2.4214462849
 H 0.8729979686 -0.7771764976 3.2455706704
 H 2.5304906037 -0.1499100768 3.4937871005

S-TS2
 C 6.6228193612 -0.4650175803 0.1166376066
 C 6.6382626493 -1.7108842495 -0.5209473087
 C 5.4563498277 -2.325492766 -0.9159550243
 C 4.2591617759 -1.6631370779 -0.6603850745
 C 4.2487740951 -0.4284772121 -0.0158638957
 H 7.5849084058 -2.2033112117 -0.7123829751
 H 5.4637974754 -3.2894158281 -1.4124392682
 C 1.9935819473 -0.7242502907 -0.3736869128
 C 0.2658269395 0.9169009071 0.2188359421
 C 1.2225702206 1.2665917342 1.368882508
 C 2.6563829002 1.3094842415 0.8672911962
 H 3.3603753847 1.3731277465 1.7005028315
 S 2.6315355033 -2.2055468588 -1.0367238204
 N 2.9455853356 0.0603667142 0.1501185451
 N 0.7036727161 -0.3630996234 -0.4004397389
 C 0.8067994717 2.5455313638 2.1342983649
 C 1.4019713881 3.8438989256 1.5765977765
 C 1.1677128914 2.4048114197 3.6157606752
 H -0.2866643573 2.6062026381 2.0618722738
 H 2.4820097222 3.8885023209 1.758143342
 H 1.226793657 3.9692084495 0.5050122359
 H 0.9536067821 4.6975666766 2.0918112627
 H 0.6633104543 1.5461332187 4.0669345106
 H 2.2480811309 2.2732196057 3.7463143888
 H 0.8760242587 3.3018284587 4.1684361542
 H 1.1453506986 0.4292751827 2.0740077619
 H -0.7026179049 0.6963350714 0.6775719407
 C 0.1063401529 2.0071250012 -0.8168276604
 C -0.9994903288 2.8578149271 -0.7263760122
 C 1.0505269953 2.2132503024 -1.8251084137
 C -1.1315033816 3.928731781 -1.6065578541
 H -1.7560810879 2.6595488898 0.0306719164
 C 0.9157919279 3.2830092152 -2.7059589562
 H 1.8922397532 1.5330178316 -1.937100733
 C -0.169515467 4.1488000621 -2.5907826286
 H -1.9908769546 4.5869288632 -1.5299356592
 H 1.6562153757 3.4369871911 -3.4839503922
 H -0.2737113184 4.9826387419 -3.2771467451
 C -1.6095246532 -0.7325006002 -1.1114691138
 H -1.7591000042 0.3349705679 -1.1939883069
 C -2.6793099678 -1.5667534854 -1.0214263131
 C -4.0063192044 -1.1012672891 -1.5446326557
 F -4.0800912558 -1.3466198891 -2.8689780349
 F -5.0578577887 -1.71116536 -0.9904616788
 F -4.1720149867 0.2231281453 -1.3906382563
 O 0.0530539023 -2.4301134775 -1.1290870264
 C -0.2913165032 -1.277892625 -0.905495373
 H 2.833420546 2.1505363641 0.1892695117
 C 5.4295324147 0.1960947433 0.3794027386
 H 5.4241287915 1.1656540874 0.8637071813
 H 7.5579306767 -0.0016828384 0.4105053683
 H -2.5521234186 -2.6442170543 -0.9786461967
 C -5.0130805623 1.5801063064 1.2633711392
 H -4.5965641683 1.9861754466 0.3376489449
 H -6.0961684092 1.6994178214 1.2690898925
 H -4.571728166 2.1097104061 2.111151402
 C -3.4558132272 -0.1779817814 1.3774509443
 C -3.3141076458 -1.5972982977 1.2906392011
 H -4.2275399628 -2.175556273 1.3014345884
 C -2.1444893867 -2.3544881873 1.633018551
 O -4.7725875505 0.1835907011 1.3510502543
 O -2.1178716941 -3.574262172 1.7528599385
 O -2.5778686854 0.6845069286 1.403455637
 O -0.9926823637 -1.6271207465 1.75874553
 C 0.1552174871 -2.4211360614 2.047392671
 H 0.3727605379 -3.0975945942 1.2159741138
 H 0.9816961481 -1.7227110646 2.1906204849
 H 0.0037177029 -3.0089375044 2.9546067027

 S-TS2a
 C 6.4933545638 -0.895884657 0.0966737649
 C 6.4343202166 -2.108244629 -0.6001365151
 C 5.2212580671 -2.6122468856 -1.0535712815
 C 4.0697359206 -1.8746065794 -0.7949109967
 C 4.1332092309 -0.6735577467 -0.0928734557
 H 7.3466529396 -2.6613964863 -0.7924274971
 H 5.1704887889 -3.5494875044 -1.5963016426
 C 1.8695954054 -0.7874314206 -0.5051045234
 C 0.2516536526 0.9388586326 0.1403249585
 C 1.2058525612 1.1533015457 1.3252195607
 C 2.6478816124 1.126006116 0.8478710686
 H 3.3373670271 1.0982546149 1.6949115599
 S 2.4165297586 -2.2759750968 -1.233494561
 N 2.8658395464 -0.0987105541 0.0693609025
 N 0.6117073566 -0.3319022971 -0.5394459304
 C 0.8719802772 2.4147865599 2.1550448784
 C 1.5769004017 3.69239443 1.6847265162
 C 1.1798738086 2.1629661417 3.6334390142
 H -0.2111336019 2.5707383015 2.0643226973
 H 2.6530422262 3.6413418379 1.8857138436
 H 1.4348634598 3.8906237371 0.6191411358
 H 1.1857444219 4.5486427548 2.2405256558
 H 0.601677094 1.3192812099 4.0193129638
 H 2.2434860338 1.9432012164 3.7805996354
 H 0.9398901567 3.0462535801 4.2313458813
 H 1.0479391242 0.2753623166 1.9649295748
 H -0.7327332459 0.7553865909 0.5812166582
 C 0.1869582667 2.0830447166 -0.8477693263
 C -0.848726158 3.0131420682 -0.7349098851
 C 1.1558774635 2.2624094165 -1.8389398585
 C -0.8948990209 4.1269851505 -1.5684217151
 H -1.6254483697 2.8578077006 0.0095082477
 C 1.1098100979 3.3748401108 -2.6750628371
 H 1.9470128388 1.5283593409 -1.974522881
 C 0.0904847344 4.3142136799 -2.5348374729
 H -1.7037976865 4.8429360313 -1.4676211166
 H 1.8683889974 3.5047285407 -3.4397552607
 H 0.0567417101 5.1809944951 -3.1863513091
 C -1.7442215314 -0.5704599975 -1.1739141665
 H -1.8805353131 0.5010400038 -1.1341260341
 C -2.8228694902 -1.3941087804 -1.1510695975
 C -4.1671199473 -0.8556312163 -1.5366995593
 F -4.3049351842 -0.8879549213 -2.8786569754
 F -5.1873257846 -1.5560245719 -1.0352154124
 F -4.3215224057 0.4264005326 -1.1667912454
 O -0.1466232113 -2.3077642967 -1.4041244457
 C -0.4354851837 -1.167388264 -1.0664157527
 H 2.8940641174 1.9881980835 0.2200311112
 C 5.3455621653 -0.1592503549 0.3612101264
 H 5.3988304805 0.7831660538 0.8935209295
 H 7.4514804261 -0.5197686543 0.4371514181
 H -2.7087881051 -2.4691175993 -1.2456635823
 C -3.5288240547 1.8490343664 1.7981587899
 H -4.1758282894 1.8215417097 2.6768461472
 H -2.6893031232 2.522361703 1.9782350189
 H -4.1157870598 2.1943687132 0.9422792479
 C -3.8844281185 -0.4393657874 1.4779132855
 C -3.338925151 -1.7400518497 1.1952813912
 H -4.0730123826 -2.5342553049 1.1719088178
 C -1.9844115381 -2.1179195783 1.4176088653
 O -2.964279211 0.5698402173 1.5368090732
 O -0.9986387118 -1.3905272113 1.5447035556
 O -5.0765126767 -0.1993041053 1.6173928977
 O -1.8340282987 -3.4777731178 1.3736354098
 C -0.4943983495 -3.9391704491 1.4793978164
 H -0.0282771071 -3.5819060102 2.4012057551
 H -0.5525409301 -5.0275448859 1.4877506095
 H 0.0995988118 -3.6002876567 0.6253364233

 S-TS2b
 C -6.8778287726 -0.3013998345 -0.0044882715
 C -6.9478627041 0.7983529679 -0.8680595956
 C -5.7963651283 1.3521599678 -1.414041616
 C -4.5734726227 0.7797357355 -1.0761115282
 C -4.5092111989 -0.3058510039 -0.2063322976
 H -7.9133381991 1.2237089758 -1.1177221617
 H -5.846240771 2.2035438971 -2.0834656673
 C -2.2718440512 -0.0223990495 -0.6723926261
 C -0.478388648 -1.4489324381 0.2110230204
 C -1.4078979923 -1.5638934877 1.4298514721
 C -2.8398933645 -1.7747358495 0.9699977521
 H -3.5343786962 -1.6928925436 1.809577539
 S -2.9724502166 1.2776964451 -1.5999279583
 N -3.1882104155 -0.7170082933 0.0142196842
 N -0.9699474476 -0.3464445066 -0.6568950825
 C -0.9510144062 -2.6225638518 2.4608972174
 C -1.510308281 -4.0297421537 2.2194791481
 C -1.312659605 -2.1572240953 3.874112216
 H 0.1432703128 -2.6741741797 2.3975876976
 H -2.5878114017 -4.0611614757 2.4170988825
 H -1.3360681683 -4.3924850207 1.2032675601
 H -1.0365218405 -4.7307702239 2.9115818772
 H -0.8346139426 -1.2034919058 4.1128182054
 H -2.3963703566 -2.0313634865 3.9795679635
 H -0.9929087777 -2.8957648588 4.6141489443
 H -1.3529388908 -0.5786979821 1.9113431318
 H 0.4755931496 -1.0861258055 0.5988969797
 C -0.285543871 -2.7295754804 -0.5699899341
 C 0.828319886 -3.5261990795 -0.2905817396
 C -1.2099575587 -3.1618720734 -1.5240461091
 C 0.9962388661 -4.7530735186 -0.9257545384
 H 1.5672221886 -3.1817267427 0.4290684522
 C -1.0410519905 -4.388339653 -2.161769102
 H -2.0620653364 -2.5385445947 -1.7853609324
 C 0.0572059839 -5.1897339651 -1.8574750354
 H 1.8634609771 -5.3636582256 -0.6975775722
 H -1.7655806595 -4.7156450283 -2.9000975904
 H 0.1875912114 -6.1451754669 -2.3545614197
 C 1.3364304436 -0.0004758319 -1.4385754521
 H 1.5654806872 -1.0430093847 -1.2585358465
 C 2.3237437782 0.8992772257 -1.6495164592
 C 3.7042554192 0.4222642268 -1.98573567
 F 3.7277871233 -0.1097016704 -3.2253873493
 F 4.6055217715 1.4121511211 -1.9840645334
 F 4.1364495353 -0.5368036777 -1.1542847228
 O -0.4249178694 1.5366430242 -1.8279476476
 C -0.0228078511 0.489680381 -1.3432894234
 H -2.9813649449 -2.7462273617 0.4853849056
 C -5.6591363964 -0.8711634602 0.3400809482
 H -5.6114756191 -1.7298366956 0.9994642752
 H -7.7902605011 -0.7205692474 0.4042161569
 H 2.1087408092 1.9363279351 -1.8857289165
 C -0.1952853523 3.4535570405 0.849092671
 H -0.5091902968 3.174912034 1.858396401
 H -0.3385718075 4.5230935641 0.6952911027
 H -0.7878468043 2.8894240725 0.1228118819
 C 1.5977525859 1.9389475096 0.8732834243
 C 2.9712755667 1.6770023816 0.6427302016
 H 3.3106429182 0.6966165212 0.9478585233
 C 3.9837013175 2.6642797175 0.382622073
 O 1.1931799469 3.2186085317 0.6609660285
 O 3.8582788331 3.8140248131 -0.0117726154
 O 0.7680660704 1.0658357072 1.1702587257
 O 5.2283502502 2.1308304706 0.5936188655
 C 6.3052478351 2.9597314112 0.1864917604
 H 6.3114485484 3.9018354862 0.7402361256
 H 7.2158362418 2.3976852036 0.3938056559
 H 6.2378925004 3.1840322963 -0.8817024358

 S-TS2c
 C -6.9672150447 -0.6187383723 0.1934200271
 C -7.1288468487 0.4650959921 -0.6783362605
 C -6.0303809035 1.0790663701 -1.2663706175
 C -4.7659709935 0.5827638714 -0.9612777253
 C -4.6105723693 -0.4882469157 -0.08493551
 H -8.125215511 0.8298393298 -0.9005463927
 H -6.1504570741 1.9170713724 -1.9436683053
 C -2.4126195022 -0.0800508034 -0.6298329466
 C -0.5016961657 -1.3939914177 0.1967292904
 C -1.3874961565 -1.5922899824 1.4385984019
 C -2.8192612894 -1.8736348829 1.0158303251
 H -3.4884637742 -1.8489318633 1.8787260572
 S -3.2152434452 1.165848448 -1.5436533418
 N -3.260143772 -0.8208491185 0.0927820967
 N -1.0890955221 -0.3212886678 -0.6500966458
 C -0.8399110665 -2.6505176423 2.4267819905
 C -1.3291506626 -4.080176561 2.1646326486
 C -1.1812426475 -2.2426394342 3.8627665384
 H 0.2528510644 -2.6400473419 2.3292629294
 H -2.3942284972 -4.178988306 2.4026609922
 H -1.1753293268 -4.4045746162 1.1325383289
 H -0.7888305902 -4.7711159344 2.8167251736
 H -0.7478106245 -1.2712431635 4.1153095303
 H -2.2660520428 -2.1800384187 4.0056021476
 H -0.7981492338 -2.9823052651 4.570526835
 H -1.3796422697 -0.6240754107 1.9558179987
 H 0.4449224514 -0.9805652691 0.55605264
 C -0.2485792935 -2.6547352291 -0.6018058925
 C 0.9221414459 -3.3803560703 -0.366681786
 C -1.1758953617 -3.1350002145 -1.5294726594
 C 1.1444006568 -4.5892437012 -1.0191641981
 H 1.664253841 -2.9943696299 0.3280800855
 C -0.9528194716 -4.3443660141 -2.1830179843
 H -2.0725229776 -2.5636257291 -1.7586202799
 C 0.202552246 -5.0774811052 -1.9221973729
 H 2.0561096806 -5.1448619311 -0.8273307561
 H -1.6796717185 -4.7104327285 -2.9003349146
 H 0.3755160587 -6.0192027099 -2.4321772497
 C 1.1549961702 0.0945034024 -1.5487868644
 H 1.4059771067 -0.9545156056 -1.4532585226
 C 2.1241403017 1.0223377501 -1.685709813
 C 3.5154026123 0.5798437636 -2.0378467851
 F 3.5449537046 0.1084453059 -3.3017104266
 F 4.4018317293 1.5794985483 -1.9849232378
 F 3.9491591223 -0.4119312102 -1.2507405946
 O -0.6874290207 1.5547122471 -1.888513401
 C -0.2202035768 0.5360824442 -1.4090179934
 H -2.9200833304 -2.8420925643 0.5155640008
 C -5.7075246843 -1.1135043908 0.503785687
 H -5.5902996473 -1.9600788114 1.1700605734
 H -7.8402428278 -1.0849022063 0.6357677241
 H 1.902366652 2.0770228477 -1.815908642
 C -0.7425387712 2.2921344075 1.2036351724
 H -1.0691593322 2.6710500871 0.2301662495
 H -1.474773057 1.5811570394 1.5940452518
 H -0.6464337075 3.1349174123 1.8913490769
 C 1.5711319399 2.396947042 0.7603472976
 C 2.7655194367 1.6281694228 0.7137353388
 H 2.7105959903 0.6033674856 1.0561208377
 C 4.0938322094 2.1585779134 0.6229371832
 O 0.4859828245 1.5863992724 1.0910145958
 O 5.1173160415 1.5261495346 0.8659441765
 O 1.3760176035 3.5818334492 0.519276602
 O 4.1621831026 3.4457602099 0.1839052823
 C 5.4820548869 3.9318162427 -0.0069821788
 H 6.0148860648 3.3282453971 -0.7469022852
 H 5.3768648846 4.9566476846 -0.3629284729
 H 6.0501439935 3.9158843051 0.9267911993

S-TS2d
 C -6.877256422 -0.3250674748 -0.0092993936
 C -6.9565852992 0.7538980153 -0.8977445201
 C -5.8099942167 1.3045333365 -1.4569960372
 C -4.5825597451 0.7494600908 -1.1066893988
 C -4.5087597722 -0.3155065367 -0.2125114437
 H -7.925686778 1.1648030732 -1.157438891
 H -5.8665933309 2.1388358094 -2.1471115981
 C -2.2752404009 -0.0287491175 -0.6925118993
 C -0.4767373758 -1.4482732967 0.1883291586
 C -1.38776575 -1.540553115 1.4229675058
 C -2.8288635183 -1.748616841 0.9905765979
 H -3.5087113386 -1.6395903604 1.8392934749
 S -2.9868157365 1.2477935648 -1.6440089613
 N -3.1843044971 -0.7122473211 0.0140522795
 N -0.9723755588 -0.3496207034 -0.6821540646
 C -0.9182748875 -2.5878695767 2.4601192381
 C -1.4793826255 -3.9981444537 2.242108578
 C -1.2609640868 -2.1066487469 3.8727148608
 H 0.1752669128 -2.639530892 2.3825141007
 H -2.5556682723 -4.0257851808 2.4461787235
 H -1.3102895973 -4.3762462464 1.2304551874
 H -1.0018542169 -4.6887162975 2.9420715017
 H -0.783922864 -1.1478384166 4.0919238076
 H -2.3435753758 -1.9849002998 3.9928542262
 H -0.926460294 -2.8342586102 4.6170653191
 H -1.3167698406 -0.5490276283 1.8887901469
 H 0.4858929106 -1.0910980743 0.5581933737
 C -0.3062419057 -2.737501664 -0.5831510946
 C 0.8114516066 -3.534273856 -0.3204525885
 C -1.2535306912 -3.1780087143 -1.5105417895
 C 0.9609834296 -4.7696045662 -0.9442181041
 H 1.5674222375 -3.1840881332 0.3786181272
 C -1.1032128873 -4.4126780245 -2.1366306089
 H -2.1102352623 -2.5561366912 -1.7596176507
 C -0.0009322059 -5.2143465584 -1.8480259575
 H 1.8319728541 -5.3794638929 -0.7288486702
 H -1.8458144745 -4.7460521016 -2.8541791984
 H 0.1145200546 -6.175791058 -2.3371892743
 C 1.3333320869 0.0035817049 -1.4656957181
 H 1.5672504362 -1.0390356206 -1.2910111377
 C 2.3129530429 0.9100020638 -1.6721613039
 C 3.7019839228 0.4522553572 -1.9957794737
 F 3.7476671027 -0.0631587915 -3.2423618877
 F 4.5891520534 1.4533432544 -1.9680530186
 F 4.1332743453 -0.5134130875 -1.1715071403
 O -0.43617272 1.5280245096 -1.8658946981
 C -0.0309508406 0.4865150626 -1.3730810832
 H -2.9895213822 -2.7293576744 0.5318585323
 C -5.6538137701 -0.8773997604 0.3475999967
 H -5.5981613934 -1.7203798281 1.0262738792
 H -7.7863546024 -0.7424630463 0.4085917303
 H 2.0900046203 1.9484585425 -1.8942015964
 C -0.2282084314 3.4475529891 0.8132974215
 H -0.5537171789 3.1467564345 1.8124402237
 H -0.3772280253 4.5190076386 0.6785829178
 H -0.8071342459 2.8939871104 0.0681133816
 C 1.5779550668 1.9478169196 0.8545639806
 C 2.9558582196 1.6831043965 0.6635446443
 H 3.2691065749 0.7040063353 1.001084317
 C 4.0460214917 2.5997771629 0.4508290539
 O 1.164292842 3.2260727866 0.6394733136
 O 5.2201683417 2.341044342 0.6870785884
 O 0.7447809784 1.0702074715 1.1338497511
 O 3.6999576545 3.7868799375 -0.1154768347
 C 4.7978098069 4.6377200534 -0.4160759499
 H 5.4750575147 4.1569124158 -1.1270358826
 H 4.368745337 5.5385952922 -0.8541766998
 H 5.3624513737 4.888119588 0.4852856293

S-TS2e
C 6.2415701466 -2.3935576814 0.07792794
 C 5.8334576947 -3.4388051399 -0.7598272795
 C 4.5316345077 -3.5025323874 -1.2394915083
 C 3.6475115408 -2.4962977276 -0.859590575
 C 4.0554600261 -1.465345839 -0.0173279647
 H 6.5432094933 -4.208163599 -1.0418519852
 H 4.2108817277 -4.3073769927 -1.8912086758
 C 1.8633198978 -0.861838146 -0.37421873
 C 0.8097725494 1.1750773154 0.5276483527
 C 1.813647548 0.9955621592 1.6803021071
 C 3.1721293089 0.5876892276 1.1360238704
 H 3.8360431744 0.2843712374 1.9483561777
 S 1.9583849122 -2.3306214442 -1.3056067697
 N 3.0102243293 -0.5697200616 0.2489973761
 N 0.7805177469 -0.0664786624 -0.2923786818
 C 1.8991002588 2.2268469362 2.6157692486
 C 2.9528000154 3.2651871736 2.2122433458
 C 2.1434347331 1.7706503515 4.0566187093
 H 0.9174598883 2.7156367053 2.5843750925
 H 3.9654095444 2.8756023287 2.3653308209
 H 2.8597601879 3.5875184794 1.1720295742
 H 2.848797671 4.1486568363 2.8473143405
 H 1.3419453504 1.1154052562 4.4079733186
 H 3.0909692996 1.2263307775 4.1406200049
 H 2.1991575281 2.6332946572 4.7256306112
 H 1.4300591838 0.1566227584 2.2747729161
 H -0.1843805105 1.235618252 0.9865767417
 C 1.0718971929 2.3897678747 -0.3383982891
 C 0.3782984215 3.5728543471 -0.0736887263
 C 2.0258154255 2.3733018543 -1.3590218175
 C 0.6598307728 4.7324666627 -0.7895726711
 H -0.3881641906 3.5853081302 0.6966838585
 C 2.3073395162 3.5331454431 -2.0765769696
 H 2.548513816 1.4531992015 -1.6108258743
 C 1.6314219203 4.716408876 -1.787463798
 H 0.1153527895 5.6451106806 -0.5719834581
 H 3.0519856174 3.5098265221 -2.8651584158
 H 1.851518387 5.6188094173 -2.3478025174
 C -1.4972514013 0.5398479857 -0.9932653503
 H -1.3002893499 1.5848098239 -0.7994786348
 C -2.7589299312 0.1073166755 -1.1746025338
 C -3.8515702803 1.1044465406 -1.4225945185
 F -3.9356288327 1.362329455 -2.7446420694
 F -5.0573458966 0.6827455608 -1.0412493584
 F -3.6057913259 2.2760176744 -0.816299958
 O -0.4838373954 -1.5498384452 -1.4778661839
 C -0.4287926233 -0.4455925287 -0.9645463478
 H 3.6502499196 1.3924325019 0.5686705258
 C 5.361730731 -1.3902570043 0.4617540793
 H 5.688320907 -0.5795154743 1.1021008201
 H 7.2645320569 -2.3623931854 0.4354218727
 H -2.9865810462 -0.9276313622 -1.4063912356
 C -2.327265292 2.6418650475 2.4275645511
 H -2.9812571952 2.7438342542 3.2958386637
 H -1.2988320273 2.8705526592 2.7146258118
 H -2.669673388 3.3357795937 1.6537728916
 C -3.5684330782 0.8022426808 1.6863355728
 C -3.6106296714 -0.5368795544 1.1980839954
 H -4.6103191013 -0.8958780791 0.9938449024
 C -2.6282020727 -1.5663041851 1.2228685632
 O -2.3151561358 1.3062577485 1.9447572173
 O -2.8390352218 -2.7420541213 0.9277851031
 O -4.551741274 1.5209187137 1.8450437248
 O -1.3513401342 -1.1775772946 1.5636740866
 C -0.4395631384 -2.2647304434 1.6605414236
 H -0.323692526 -2.7651772299 0.695164651
 H 0.5124269324 -1.8392724594 1.9855506908
 H -0.7831507805 -3.0000032186 2.3917505935

R-M2'
 C -6.132591237 -2.8531711814 0.5834817051
 C -5.4903737196 -4.0890996457 0.4647647053
 C -4.1503003344 -4.1619684008 0.0975799706
 C -3.4693251654 -2.9749180288 -0.1504391697
 C -4.1191185968 -1.7485278495 -0.0415889991
 H -6.0397858048 -5.0021044741 0.6651190696
 H -3.6458410427 -5.118132321 0.0082451891
 C -1.9975403663 -1.0428381585 -0.6316240747
 C -1.3132657157 1.2861032672 -0.7948021534
 C -2.7766176969 1.5351610629 -1.2077579568
 C -3.7068664161 0.7123934102 -0.3309953744
 H -4.7261008841 0.7383359543 -0.725145747
 S -1.7802519597 -2.7830724998 -0.621589788
 N -3.2627195531 -0.6813532264 -0.3416936428
 N -1.0352870933 -0.1610357476 -0.8625873651
 C -3.1733727078 3.0293727898 -1.2594429545
 C -3.734990055 3.5860402133 0.0547034793
 C -4.184272852 3.2592916497 -2.3870022252
 H -2.2647856226 3.5928366806 -1.5075460306
 H -4.7274636144 3.1699481161 0.2612819673
 H -3.0922111052 3.384697056 0.915260089
 H -3.8516835361 4.6696215409 -0.0309966127
 H -3.7708003624 2.9744511253 -3.3581504812
 H -5.0947883659 2.6727207897 -2.2198481071
 H -4.474080924 4.3124597393 -2.433794858
 H -2.8580159934 1.1349102892 -2.2267937746
 H -0.6826004911 1.73571097 -1.5664158904
 C -0.9372401713 1.8704356522 0.5533853952
 C -0.380136653 3.150699508 0.6106822982
 C -1.1954516944 1.1876895179 1.7435290594
 C -0.1324594583 3.7596618214 1.8376220453
 H -0.1436277828 3.6754897192 -0.3119212294
 C -0.9434431617 1.7940513365 2.9722154885
 H -1.5851347549 0.1728022128 1.7216034833
 C -0.4254307985 3.0864011274 3.0223894588
 H 0.2946534634 4.7568432417 1.8671959001
 H -1.1487995484 1.2533187876 3.890165733
 H -0.2329158401 3.5592620915 3.9798398729
 C 1.3448607114 0.2861707453 -1.1034223095
 H 1.2120382592 1.3148900175 -0.8105885216
 C 2.7400829283 -0.2585685223 -1.1958192613
 C 3.7291881013 0.8344874879 -1.5803803402
 F 3.7803559773 0.9580112519 -2.9204578035
 F 3.422188596 2.0537971773 -1.1108185746
 F 4.9848878422 0.5709431369 -1.1680282153
 O 0.4370642675 -1.8850174272 -1.2830596316
 C 0.3429704965 -0.6407904052 -1.112638589
 H -3.7210693257 1.0698424794 0.7041592058
 C -5.4569717132 -1.6630064287 0.3339907413
 H -5.9568534932 -0.7072792851 0.4413124686
 H -7.175093399 -2.8160018538 0.8794568719
 H 2.8124498724 -0.9951034513 -2.0040619677
 C 3.1080556103 1.7781194478 2.4317019842
 H 3.5057727116 1.3524229712 3.3551259699
 H 3.589034693 2.7290112039 2.2103008421
 H 2.0272703331 1.9059671896 2.5265460428
 C 2.8266908706 -0.2774792727 1.3567151206
 C 3.0949641832 -1.0578538158 0.0880291309
 H 2.3768656633 -1.8851638685 0.0830943515
 C 4.4711936466 -1.6869876636 0.0225900529
 O 3.4041216803 0.9245360063 1.3247664711
 O 4.8528614198 -2.3456790912 -0.9153156596
 O 2.1529749928 -0.6749872981 2.2780792468
 O 5.2037404328 -1.4508739554 1.1144694777
 C 6.5200650519 -2.0137534144 1.0981932318
 H 7.0892126848 -1.6068531993 0.2603702603
 H 6.9752519995 -1.7321227753 2.0451137148
 H 6.465918521 -3.0995335244 1.0039722133

S-M2'
 C 6.2584023653 -2.2886253346 -0.4211490783
 C 5.705031428 -3.4028622166 -1.0585385144
 C 4.3283919992 -3.5146838839 -1.2283701815
 C 3.5192582082 -2.4913000542 -0.7470135416
 C 4.0775408308 -1.3895230531 -0.1034585557
 H 6.3544365718 -4.1886258721 -1.4282241317
 H 3.8951889633 -4.375231716 -1.726845389
 C 1.8359650147 -0.8261087065 -0.0184086255
 C 0.9680809701 1.2534201506 0.8953115897
 C 2.1868684545 1.1770218331 1.8352578013
 C 3.4152212287 0.7393137787 1.0548165148
 H 4.2375044106 0.5045840865 1.73557071
 S 1.7599251847 -2.3833515264 -0.8236869604
 N 3.0965453507 -0.4798444292 0.3111522869
 N 0.7928442954 -0.0448024894 0.2154523963
 C 2.4291227367 2.468549689 2.6530104162
 C 3.3314182343 3.5017964151 1.9663732945
 C 3.0070353828 2.1130132962 4.0258770335
 H 1.4466493604 2.9302018931 2.8149014749
 H 4.3670656113 3.1466169863 1.9199049103
 H 3.0060371286 3.7479462789 0.9524325322
 H 3.333798866 4.4252332346 2.5516663813
 H 2.3319719843 1.4611812854 4.5869498861
 H 3.96904853 1.5980592036 3.9231761907
 H 3.1790019283 3.0171970731 4.6158742521
 H 1.9532933238 0.3734983398 2.5459495447
 H 0.084252859 1.3624994098 1.529232974
 C 1.0161533785 2.4017453716 -0.0911598998
 C 0.3662481196 3.5971005027 0.2238258988
 C 1.7457517817 2.3160046443 -1.2787434407
 C 0.4748934545 4.7029438959 -0.6141824376
 H -0.2271444135 3.6620352912 1.1329357485
 C 1.8534944848 3.4212713445 -2.1189694129
 H 2.2253210241 1.3815510213 -1.560999875
 C 1.2265484088 4.6192965684 -1.7840519874
 H -0.0327749476 5.6267628661 -0.3566937771
 H 2.4230196211 3.3435177514 -3.0392613826
 H 1.311530817 5.4790524593 -2.4403366928
 C -1.5651463154 0.4235739925 -0.1586925717
 H -1.4258404239 1.4564952227 0.1189081997
 C -2.9500230581 -0.0580838675 -0.4652301286
 C -3.7508944668 1.0803126597 -1.0617809673
 F -3.2476334718 1.4839107565 -2.2347003458
 F -5.043115124 0.7607446918 -1.2808234894
 F -3.7668621802 2.1524211121 -0.2455238699
 O -0.6182850515 -1.7124649125 -0.5202841673
 C -0.56091053 -0.4971339841 -0.1930902727
 H 3.7523090323 1.5070382476 0.3507131864
 C 5.4535697073 -1.2637476607 0.0656808655
 H 5.8886631472 -0.3972044022 0.5501608344
 H 7.3339059575 -2.2161697468 -0.3037790649
 H -2.9159771549 -0.8601256992 -1.2094346428
 C -2.0034742859 -3.8066673856 1.4239824756
 H -2.0574141847 -3.9135693872 2.5087163118
 H -2.2619141991 -4.7430617796 0.933463994
 H -1.0098574684 -3.4682149161 1.1223222483
 C -2.8257470471 -1.6285834897 1.48451926
 C -3.7116064962 -0.6098898901 0.7828227269
 H -3.8745054819 0.2012190268 1.4955948059
 C -5.0717836264 -1.2131094825 0.4671866649
 O -2.964210534 -2.8495792822 0.9674268896
 O -6.038485521 -1.0884599743 1.1821676004
 O -2.0743320432 -1.3537352647 2.3886665619
 O -5.0780198045 -1.904943267 -0.6728519725
 C -6.3420603934 -2.4645339444 -1.0362617101
 H -7.0824708777 -1.670642653 -1.1550957218
 H -6.1789902718 -2.9799288834 -1.9802041411
 H -6.682294783 -3.1630192252 -0.2697585123

R-TS2'
 C 5.774814976 5.2715726999 5.6060304449
 C 4.5633982104 4.8583560656 6.173479591
 C 3.5913938223 4.2321993303 5.4034481731
 C 3.8580668745 4.031511093 4.0518240985
 C 5.0596095058 4.4558702963 3.4905236701
 H 4.3819831562 5.0236091594 7.2294407969
 H 2.6537633069 3.9065401668 5.8398343822
 C 4.0473833706 3.5213150704 1.6456236427
 C 5.0907451705 3.3503719935 -0.5715362169
 C 5.7903942228 4.6579426858 -0.159149809
 C 6.2577621405 4.5573761222 1.2828198566
 H 6.6118092404 5.5265357774 1.6418185532
 S 2.8216167826 3.2753564215 2.8549970062
 N 5.1196543405 4.1684982482 2.1208634903
 N 3.9691011563 3.098914152 0.3729055092
 C 6.9227165081 5.0857557652 -1.1239098889
 C 8.3075039787 4.5318759047 -0.7674456032
 C 6.9831975329 6.6139298369 -1.205445811
 H 6.652923828 4.7094836317 -2.1190313781
 H 8.691575679 4.9965640359 0.1476277988
 H 8.312974906 3.4477220021 -0.6320854243
 H 9.0100860627 4.7732952188 -1.5692692941
 H 6.0398480938 7.0324676655 -1.5662696574
 H 7.1953481787 7.0499374957 -0.2227425915
 H 7.7796242846 6.9290167328 -1.8846078523
 H 5.0126942335 5.4322279563 -0.1941089084
 H 4.6203259635 3.5506817615 -1.537991212
 C 6.0140866795 2.157737484 -0.7038761982
 C 6.5135843741 1.8291738781 -1.96692199
 C 6.4123895739 1.4122385846 0.4061673105
 C 7.4251364072 0.7887402681 -2.1159782182
 H 6.1833690499 2.3875891867 -2.8403313698
 C 7.3262827314 0.3724312626 0.2566956342
 H 5.9741815698 1.6015472776 1.3807629527
 C 7.8396013681 0.0637865942 -1.0006144409
 H 7.8033155757 0.5392977554 -3.1016718262
 H 7.6237970931 -0.2083945771 1.1233865674
 H 8.546612942 -0.7513632665 -1.1141565936
 C 2.9922443279 1.5062253344 -1.2284090399
 H 3.8130876493 1.6704130329 -1.9118182155
 C 2.2045425197 0.4271963668 -1.390490035
 C 2.2367617655 -0.329178076 -2.6841109618
 F 1.6191610887 0.3835582936 -3.6513086659
 F 3.4826190284 -0.5571728818 -3.1157603085
 F 1.5936734519 -1.4996632059 -2.6107793036
 O 1.834959735 2.3347150822 0.6699947237
 C 2.8391812723 2.2978820698 -0.0181678808
 H 7.0550175815 3.8179373442 1.4089932361
 C 6.0435285068 5.0763737231 4.2575075634
 H 6.9889655781 5.3847400669 3.8269878699
 H 6.5226662479 5.7497442485 6.2285448831
 H 1.3799727723 0.2050392472 -0.7210012544
 C 1.2940726375 -4.2055232163 -0.7348702999
 H 1.9473600996 -5.0705780851 -0.5947477611
 H 0.3364211518 -4.376162009 -0.2425675291
 H 1.1450161369 -4.0557566604 -1.8076233924
 C 3.0494189162 -2.6633017045 -0.6405971998
 C 3.5743558054 -1.4292202702 -0.1335538448
 H 4.5093269876 -1.1288391071 -0.5895471945
 C 3.2260298127 -0.6850504912 1.0208507661
 O 1.8410063818 -3.0414449599 -0.1352705823
 O 3.8371644777 0.3250866216 1.4013390174
 O 3.594114096 -3.339675815 -1.5087550465
 O 2.1056988345 -1.0936533514 1.6857901697
 C 1.7160157444 -0.2706552893 2.7743510764
 H 1.4130618994 0.7190339992 2.4214462849
 H 0.8729979686 -0.7771764976 3.2455706704
 H 2.5304906037 -0.1499100768 3.4937871005

S-TS2'
 C 6.2415701466 -2.3935576814 0.07792794
 C 5.8334576947 -3.4388051399 -0.7598272795
 C 4.5316345077 -3.5025323874 -1.2394915083
 C 3.6475115408 -2.4962977276 -0.859590575
 C 4.0554600261 -1.465345839 -0.0173279647
 H 6.5432094933 -4.208163599 -1.0418519852
 H 4.2108817277 -4.3073769927 -1.8912086758
 C 1.8633198978 -0.861838146 -0.37421873
 C 0.8097725494 1.1750773154 0.5276483527
 C 1.813647548 0.9955621592 1.6803021071
 C 3.1721293089 0.5876892276 1.1360238704
 H 3.8360431744 0.2843712374 1.9483561777
 S 1.9583849122 -2.3306214442 -1.3056067697
 N 3.0102243293 -0.5697200616 0.2489973761
 N 0.7805177469 -0.0664786624 -0.2923786818
 C 1.8991002588 2.2268469362 2.6157692486
 C 2.9528000154 3.2651871736 2.2122433458
 C 2.1434347331 1.7706503515 4.0566187093
 H 0.9174598883 2.7156367053 2.5843750925
 H 3.9654095444 2.8756023287 2.3653308209
 H 2.8597601879 3.5875184794 1.1720295742
 H 2.848797671 4.1486568363 2.8473143405
 H 1.3419453504 1.1154052562 4.4079733186
 H 3.0909692996 1.2263307775 4.1406200049
 H 2.1991575281 2.6332946572 4.7256306112
 H 1.4300591838 0.1566227584 2.2747729161
 H -0.1843805105 1.235618252 0.9865767417
 C 1.0718971929 2.3897678747 -0.3383982891
 C 0.3782984215 3.5728543471 -0.0736887263
 C 2.0258154255 2.3733018543 -1.3590218175
 C 0.6598307728 4.7324666627 -0.7895726711
 H -0.3881641906 3.5853081302 0.6966838585
 C 2.3073395162 3.5331454431 -2.0765769696
 H 2.548513816 1.4531992015 -1.6108258743
 C 1.6314219203 4.716408876 -1.787463798
 H 0.1153527895 5.6451106806 -0.5719834581
 H 3.0519856174 3.5098265221 -2.8651584158
 H 1.851518387 5.6188094173 -2.3478025174
 C -1.4972514013 0.5398479857 -0.9932653503
 H -1.3002893499 1.5848098239 -0.7994786348
 C -2.7589299312 0.1073166755 -1.1746025338
 C -3.8515702803 1.1044465406 -1.4225945185
 F -3.9356288327 1.362329455 -2.7446420694
 F -5.0573458966 0.6827455608 -1.0412493584
 F -3.6057913259 2.2760176744 -0.816299958
 O -0.4838373954 -1.5498384452 -1.4778661839
 C -0.4287926233 -0.4455925287 -0.9645463478
 H 3.6502499196 1.3924325019 0.5686705258
 C 5.361730731 -1.3902570043 0.4617540793
 H 5.688320907 -0.5795154743 1.1021008201
 H 7.2645320569 -2.3623931854 0.4354218727
 H -2.9865810462 -0.9276313622 -1.4063912356
 C -2.327265292 2.6418650475 2.4275645511
 H -2.9812571952 2.7438342542 3.2958386637
 H -1.2988320273 2.8705526592 2.7146258118
 H -2.669673388 3.3357795937 1.6537728916
 C -3.5684330782 0.8022426808 1.6863355728
 C -3.6106296714 -0.5368795544 1.1980839954
 H -4.6103191013 -0.8958780791 0.9938449024
 C -2.6282020727 -1.5663041851 1.2228685632
 O -2.3151561358 1.3062577485 1.9447572173
 O -2.8390352218 -2.7420541213 0.9277851031
 O -4.551741274 1.5209187137 1.8450437248
 O -1.3513401342 -1.1775772946 1.5636740866
 C -0.4395631384 -2.2647304434 1.6605414236
 H -0.323692526 -2.7651772299 0.695164651
 H 0.5124269324 -1.8392724594 1.9855506908
 H -0.7831507805 -3.0000032186 2.3917505935

HOPNP
 C 0.2220619424 -2.177168338 -1.9922414034
 C 0.515280928 -3.3104962406 -1.2225444476
 C 1.2342723168 -1.2758610358 -2.3426929189
 C 1.8128285098 -3.5418567169 -0.8044358046
 C 2.535402867 -1.5052688331 -1.9255727227
 C 2.8075010138 -2.6347174384 -1.162055782
 H 2.0654290947 -4.4099590665 -0.2089175915
 H 3.3355883263 -0.8231168507 -2.1833162585
 H 0.9999780212 -0.4002092517 -2.939691484
 H -0.2878998842 -3.9913944977 -0.9663501924
 N 4.1751747022 -2.8763031476 -0.7226917594
 O 5.0340822148 -2.070288237 -1.0448849911
 O 4.3962326215 -3.873218977 -0.0532233447
 O -1.0609168818 -2.0091350761 -2.3682125462
 H -1.1568416524 -1.2030775228 -2.891983613

 OPNP-
 O -1.0083089698 -1.7563048744 -2.3153135148
 C 0.1623344608 -2.0209213058 -1.9636446962
 C 0.5037630171 -3.2249301157 -1.2230281798
 C 1.2859735322 -1.1480801697 -2.2641451719
 C 1.7852578159 -3.510917844 -0.8400377291
 C 2.5649487993 -1.4407930461 -1.8778298669
 C 2.8362387904 -2.6252649603 -1.1602612808
 H 2.0183371807 -4.41477203 -0.2881034578
 H 3.3888725569 -0.7758815427 -2.112255462
 H 1.0701131452 -0.2382305013 -2.8166287506
 H -0.3098269867 -3.9021664079 -0.9799585983
 N 4.155772008 -2.9235056211 -0.7638273834
 O 5.0677460245 -2.1371460023 -1.052490703
 O 4.3784816256 -3.9663215787 -0.1342882056

gauche-7
 C -5.7947152083 0.3353107753 0.0458597285
 H -5.1033641629 0.6980937605 0.8030264673
 H -5.7896319352 0.991651556 -0.8257667098
 H -6.8079434135 0.2740474176 0.4463390906
 O -5.3262171398 -0.9699376354 -0.3162568542
 C -6.0516591873 -1.5967240246 -1.2433334637
 O -7.0311111317 -1.127182833 -1.7709396277
 C -5.4928075212 -2.9761871855 -1.5250973596
 H -4.4262153152 -2.890336614 -1.7448626288
 H -5.6194516926 -3.5978225541 -0.6367302144
 C -6.2314675061 -3.6020352005 -2.6838011081
 O -7.0701337717 -4.4638817805 -2.5836024742
 O -5.8430148513 -3.0669354264 -3.8436030489
 C -6.5327601677 -3.5535820353 -4.999883682
 H -6.1002933477 -3.0277302261 -5.8481075892
 H -6.3882599916 -4.6305964131 -5.1003480788
 H -7.5997197762 -3.3390217709 -4.917951857

anti-7
 C -7.0385018784 0.2793544131 -1.508835076
 H -8.0853649031 0.480762264 -1.7239136976
 H -6.7711863534 0.6495532629 -0.5177454811
 H -6.3948586584 0.7478136919 -2.255301535
 O -6.8962956677 -1.1449091167 -1.5599379085
 C -5.6620217007 -1.6052858075 -1.3300991614
 O -4.7170484979 -0.901843138 -1.072177378
 C -5.6292695133 -3.1164632714 -1.4116030619
 H -4.5857853094 -3.4358563649 -1.3978688365
 H -6.1497178212 -3.5410791311 -0.5514285797
 C -6.300229065 -3.6267608804 -2.6689298035
 O -7.1157073068 -4.5141892071 -2.7111517951
 O -5.848217096 -2.9746984495 -3.7453427573
 C -6.4221477539 -3.3802499586 -4.993344746
 H -5.9581372464 -2.7529303547 -5.7509156156
 H -6.2081301798 -4.4335000408 -5.1820888793
 H -7.5026994987 -3.2284113214 -4.9764711775

M3
 C 4.3514384033 1.3964371547 2.9213210469
 C 4.6349996954 2.242163847 1.8413755249
 C 3.7200199127 2.4157013678 0.8118459457
 C 2.5177816823 1.7163344269 0.8846467941
 C 2.2440115655 0.8698894373 1.955603911
 C 3.1536804725 0.6994209913 2.998235478
 H 5.0784656171 1.2837557814 3.7175112885
 H 5.580429713 2.7715615137 1.8093206476
 H 3.9312693582 3.0732777825 -0.0237522282
 H 2.9391514407 0.0576548678 3.8441910008
 C 0.305098244 0.6368496798 0.7395615499
 C -1.5760916885 -0.8578429274 1.3409568994
 C -0.4875449096 -1.6355010284 2.1043721023
 C 0.4488446523 -0.6751664931 2.8152287445
 H 1.29531463 -1.2166035087 3.2401098166
 S 1.1850630892 1.7619504422 -0.2535333496
 N 0.982745719 0.2711164727 1.8302055386
 N -0.9413295762 0.1830736109 0.4789646834
 C -1.045443046 -2.7228079669 3.0532051489
 C -1.4761577756 -2.2160756551 4.4370312439
 C -0.0103115046 -3.8375504723 3.2392400794
 H -1.9205822594 -3.1559011339 2.5496790723
 H -2.1774055308 -1.3803311506 4.4020316765
 H -1.9549343918 -3.0334107874 4.9829415364
 H -0.6029753857 -1.909132722 5.0241305571
 H 0.2832435726 -4.2950015874 2.2923633129
 H 0.895499331 -3.4550108745 3.7239179486
 H -0.4149872549 -4.6208732604 3.8859029436
 H 0.1021045292 -2.1443960572 1.3316059084
 H -2.0192123672 -1.5767779558 0.6459329697
 C -2.6627714777 -0.2495491479 2.1986972329
 C -3.8823904166 -0.9194974684 2.3156049613
 C -2.4656618755 0.9449660343 2.8945030971
 C -4.8772028525 -0.4253269492 3.153285127
 H -4.0559713839 -1.8239128978 1.7363360622
 C -3.4610767069 1.4386615352 3.7339816584
 H -1.5410151673 1.5057675088 2.7767093367
 C -4.6635284999 0.7491397055 3.872310769
 H -5.8225695392 -0.951133689 3.2362853067
 H -3.2990096465 2.3660156074 4.2732023977
 H -5.4392397775 1.1370210484 4.5239608059
 O -1.1049355778 1.5037221094 -1.3711499922
 C -1.6597117194 0.7259304789 -0.6273233337
 H -0.0476049569 -0.1115730238 3.611649298
 O -1.5667502848 -1.5256469106 -1.9722016721
 C -0.6646511888 -2.2532295588 -1.4678885711
 C -0.9624375565 -3.5327052923 -0.8661444496
 C 0.7190185856 -1.8414622028 -1.4237664106
 C 0.0147684265 -4.3094670741 -0.2959517819
 C 1.6904694412 -2.6165629605 -0.8381806789
 C 1.345014985 -3.8524689362 -0.2634087016
 H -0.2202714929 -5.2713425008 0.1464803289
 H 2.7246952116 -2.2921024067 -0.802271794
 H 0.9697827603 -0.8902862692 -1.8856043199
 H -1.9997227006 -3.8566834975 -0.8757100498
 N 2.3442808879 -4.6388711304 0.3767573348
 O 3.5111169272 -4.2458625033 0.3651692595
 O 2.0091638517 -5.687462418 0.9324633907
 C -3.1213861203 0.3999417982 -0.7299716526
 H -3.3176167585 -0.6277508562 -0.4370672553
 H -3.664018171 1.0508720512 -0.0393178766
 C -3.6111360766 0.590741953 -2.1672160677
 H -2.813310245 0.2571350168 -2.8353043247
 C -3.8724361111 2.0652617706 -2.511934814
 F -3.0029745418 2.5099040882 -3.4303523624
 F -5.1017649811 2.2630146076 -3.0276789494
 F -3.7684037388 2.8791212965 -1.4514369849
 C -5.9936128784 -0.0226958652 -1.508310396
 C -4.4390000941 -1.7580392731 -2.3940243826
 O -7.0359850687 -0.7975387725 -1.8019063408
 O -5.9848265039 0.7912421239 -0.6152469844
 O -4.4945936184 -2.4347960158 -1.3923764415
 O -4.0227339029 -2.1788576604 -3.5806299825
 C -8.1799293638 -0.6358475996 -0.9538720254
 C -3.4785273508 -3.5036172294 -3.6151534127
 H -8.554847855 0.38669006 -1.0212583482
 H -8.921507048 -1.3424790212 -1.3187926096
 H -7.9125586954 -0.8563119171 0.0809655702
 H -4.1899571859 -4.2154078986 -3.1934130467
 H -3.2957162317 -3.7198960991 -4.6657340233
 H -2.5480590266 -3.5134710019 -3.0470889889
 C -4.840639225 -0.2880383534 -2.4605004753
 H -5.1969096404 -0.0922288782 -3.4754581382

product (8)
 C -2.4284601642 -1.1550035361 1.2579243556
 C -2.8091839935 -1.6073443764 -0.1366328686
 F -3.1609478843 -0.5638410764 -0.9136102604
 F -1.7866989786 -2.2211395886 -0.7516402672
 F -3.8441957818 -2.4553136554 -0.1216141433
 O 0.1616316997 -2.3162839293 1.4360725204
 C 0.0621389431 -1.1818726099 1.0552034483
 H -2.2046119696 -2.0577485139 1.8338836504
 C -3.9769370364 0.8621304755 1.2636576009
 C -3.357818292 -0.235507824 3.4015127798
 O -5.1685737153 0.8277974629 0.6782388177
 O -3.2414493199 1.8212113659 1.2697964642
 O -2.4082086175 -0.6735831523 4.0033221232
 O -4.3272895563 0.4946729461 3.9463355007
 C -5.540930125 2.0263867353 -0.0164200952
 C -4.1856455876 0.7621680406 5.3496546894
 H -4.8241447693 2.2278562325 -0.8145203134
 H -6.5299024191 1.8351318941 -0.4257305931
 H -5.5636147251 2.8694391544 0.6755572728
 H -3.2649806111 1.3181296334 5.5316918623
 H -5.0551186466 1.3536117154 5.625472261
 H -4.1620895543 -0.175395798 5.9068815869
 C -3.6289594087 -0.4663201192 1.9210674077
 H -4.5019288724 -1.1232293982 1.8551995725
 C -1.1577444822 -0.3045658528 1.1913215014
 H -1.1869713209 0.4194665967 0.3754164822
 H -1.0421998712 0.2626343792 2.1194626594
 O 1.0745141787 -0.4949948432 0.4587334434
 C 2.2608823597 -1.1566843741 0.1950877316
 C 3.431796403 -0.5675975844 0.6580406452
 C 2.2708177622 -2.3213751321 -0.5697420394
 C 4.6516241685 -1.1563094074 0.3533313204
 H 3.3759090152 0.3410056871 1.2457671992
 C 3.4869106676 -2.9151890454 -0.871934314
 H 1.3386833907 -2.7491917825 -0.918928265
 C 4.6532379797 -2.3206560714 -0.4036878159
 H 5.5867748307 -0.7306752203 0.6937256528
 H 3.5409462376 -3.820669185 -1.4625527536
 N 5.9390657807 -2.9465994493 -0.7247183387
 O 5.9247896941 -3.9809894415 -1.3691629285
 O 6.9537517214 -2.3986730323 -0.3297959933
